# Supplementary material for: Enhancement of electrocatalytic oxygen evolution by chiral molecular functionalization of hybrid 2D electrodes
Source: Nat Commun. 2022 Jun 10;13:3356. doi: 10.1038/s41467-022-31096-8 (PMC9187664; doi:10.1038/s41467-022-31096-8)
Supplement: Supplementary file 3 — Source Data [file 41467_2022_31096_MOESM3_ESM.xlsx]

## Sheet: Fig. 1a
NiOx on Au			NiOx on Au with (P)-thiadiazole-[7]helicene
Potential vs. RHE / V	Current / mA		Potential vs. RHE / V	Current / mA
1.69943	0.564104		1.69944	0.950361
1.69842	0.557012		1.69844	0.941074
1.69742	0.549967		1.69744	0.931462
1.69642	0.543278		1.69645	0.922093
1.69542	0.537116		1.69544	0.912622
1.69442	0.531046		1.69446	0.904765
1.69343	0.524753		1.69344	0.895635
1.69243	0.51846		1.69242	0.886514
1.69143	0.5131		1.69143	0.877282
1.69042	0.507976		1.69044	0.868103
1.68942	0.501773		1.68944	0.858812
1.68842	0.495508		1.68843	0.849814
1.68744	0.489249		1.68744	0.842077
1.68644	0.483158		1.68646	0.833268
1.68542	0.477181		1.68544	0.824272
1.68443	0.471076		1.68446	0.815334
1.68344	0.465051		1.68346	0.806212
1.68244	0.459182		1.68244	0.797573
1.68145	0.453245		1.68146	0.789584
1.68046	0.447373		1.68045	0.781521
1.67945	0.441651		1.67946	0.776038
1.67846	0.435903		1.67845	0.769595
1.67746	0.430118		1.67746	0.761035
1.67644	0.424444		1.67645	0.752299
1.67545	0.418779		1.67547	0.743576
1.67445	0.413031		1.67448	0.734754
1.67346	0.407417		1.67348	0.72701
1.67246	0.401887		1.67246	0.718745
1.67145	0.396368		1.67145	0.710381
1.67044	0.390856		1.67046	0.701885
1.66946	0.385467		1.66946	0.693491
1.66845	0.380024		1.66847	0.68513
1.66744	0.374571		1.66746	0.676793
1.66645	0.369273		1.66646	0.668335
1.66545	0.364003		1.66545	0.660021
1.66445	0.358628		1.66447	0.651641
1.66345	0.353375		1.66346	0.64359
1.66245	0.348238		1.66245	0.636313
1.66145	0.343071		1.66145	0.628447
1.66046	0.337976		1.66047	0.620409
1.65945	0.332973		1.65948	0.612502
1.65846	0.327895		1.65848	0.604553
1.65747	0.322827		1.65748	0.596719
1.65645	0.317891		1.65647	0.588804
1.65546	0.312984		1.65549	0.581045
1.65447	0.308024		1.65449	0.573068
1.65346	0.303169		1.65346	0.565312
1.65246	0.298433		1.65248	0.557788
1.65147	0.293677		1.65147	0.550922
1.65046	0.288956		1.65048	0.543433
1.64946	0.284357		1.64946	0.537866
1.64846	0.279747		1.64846	0.532041
1.64745	0.275183		1.64748	0.524742
1.64645	0.270765		1.64646	0.51729
1.64545	0.266379		1.64548	0.509896
1.64444	0.261936		1.64448	0.502516
1.64344	0.257587		1.64347	0.495164
1.64245	0.253263		1.64247	0.487223
1.64145	0.248879		1.64147	0.481352
1.64046	0.244559		1.64048	0.474234
1.63948	0.241212		1.63948	0.467358
1.63846	0.23728		1.63848	0.460583
1.63747	0.233068		1.63749	0.453395
1.63645	0.228898		1.6365	0.446395
1.63548	0.224738		1.63548	0.439367
1.63446	0.220578		1.6345	0.432378
1.63347	0.216541		1.6335	0.425371
1.63247	0.212526		1.6325	0.418488
1.63146	0.208495		1.63149	0.411603
1.63044	0.204497		1.63048	0.404847
1.62944	0.200588		1.62946	0.398018
1.62843	0.196667		1.62846	0.391357
1.62744	0.192751		1.62748	0.384717
1.62646	0.18892		1.62647	0.378144
1.62545	0.185093		1.62547	0.371576
1.62443	0.181291		1.62449	0.365159
1.62344	0.177575		1.62348	0.358653
1.62243	0.17392		1.62248	0.352287
1.62143	0.170273		1.62146	0.345853
1.62044	0.166693		1.62046	0.33956
1.61943	0.163208		1.61947	0.333313
1.61843	0.159738		1.61848	0.327134
1.61744	0.156309		1.61748	0.320979
1.61646	0.152917		1.6165	0.314942
1.61544	0.14951		1.6155	0.308876
1.61444	0.146129		1.61449	0.302912
1.61343	0.142805		1.61348	0.296939
1.61243	0.139528		1.61247	0.291084
1.61144	0.136268		1.61151	0.285281
1.61044	0.133066		1.61049	0.28055
1.60944	0.129935		1.60949	0.276069
1.60844	0.126825		1.60851	0.27061
1.60746	0.123765		1.6075	0.265062
1.60646	0.120794		1.60651	0.259576
1.60546	0.117843		1.60551	0.254087
1.60448	0.114947		1.60451	0.248684
1.60345	0.112124		1.60352	0.243303
1.60246	0.109341		1.6025	0.238016
1.60147	0.106584		1.60152	0.232738
1.60046	0.103839		1.6005	0.227557
1.59946	0.101131		1.59952	0.222381
1.59845	0.0984436		1.5985	0.217293
1.59745	0.0957911		1.59752	0.212247
1.59646	0.0932073		1.59652	0.207267
1.59543	0.0906337		1.59551	0.202298
1.59445	0.0881109		1.59451	0.197436
1.59345	0.0856308		1.59352	0.192623
1.59247	0.0831911		1.59252	0.187899
1.59146	0.080815		1.59152	0.183205
1.59047	0.0784784		1.59051	0.178587
1.58945	0.0761933		1.5895	0.174006
1.58845	0.0739295		1.5885	0.169518
1.58743	0.0717533		1.58752	0.16507
1.58647	0.0696091		1.58652	0.160727
1.58546	0.0675077		1.58551	0.156417
1.58445	0.0654518		1.58451	0.15218
1.58346	0.0634586		1.58352	0.147979
1.58246	0.0614802		1.58253	0.143885
1.58147	0.0595323		1.58151	0.139847
1.58047	0.0576155		1.58053	0.135882
1.57948	0.0557478		1.57952	0.131949
1.57846	0.0539211		1.57851	0.128089
1.57746	0.0521348		1.57753	0.124288
1.57646	0.0503984		1.57654	0.120592
1.57543	0.0486003		1.57553	0.116926
1.57435	0.0467808		1.57453	0.113322
1.57334	0.045181		1.57352	0.109801
1.57235	0.0436081		1.57253	0.106346
1.57134	0.0420773		1.57151	0.102933
1.57036	0.0405946		1.57052	0.0996069
1.56936	0.0391592		1.56951	0.096316
1.56833	0.0377555		1.56851	0.0931126
1.56737	0.0364054		1.56753	0.0899795
1.56635	0.035095		1.56652	0.0869358
1.56535	0.0338164		1.56554	0.0839137
1.56435	0.0325635		1.56452	0.0809904
1.56336	0.031362		1.56352	0.0781386
1.56238	0.030193		1.56253	0.0753488
1.56139	0.0290527		1.56155	0.0726121
1.56035	0.0279613		1.56052	0.0699604
1.55937	0.0268988		1.55953	0.0673556
1.55837	0.0258672		1.55852	0.0648138
1.55738	0.0248723		1.55753	0.0623398
1.55638	0.0239123		1.55652	0.059942
1.55538	0.0229674		1.55551	0.0576181
1.55437	0.022054		1.55452	0.0553436
1.55337	0.0211779		1.55351	0.0531232
1.55236	0.0203344		1.5525	0.0509727
1.55136	0.0195069		1.55147	0.0487782
1.55038	0.0187178		1.5504	0.0465934
1.54937	0.0179584		1.54939	0.0446284
1.54839	0.017223		1.54839	0.0427382
1.54739	0.0165173		1.54741	0.0408858
1.5464	0.0158407		1.5464	0.0391167
1.54538	0.0151883		1.54541	0.0373837
1.54438	0.0145523		1.54439	0.0357085
1.54339	0.0139558		1.54338	0.0341018
1.54238	0.0133727		1.54241	0.0325401
1.54139	0.0128147		1.54139	0.0310346
1.54039	0.0122839		1.5404	0.0295981
1.53937	0.011772		1.53942	0.0282049
1.53839	0.0112782		1.53842	0.026868
1.5374	0.0108147		1.53743	0.0255751
1.53638	0.0103711		1.53641	0.0243369
1.53539	0.00992921		1.53542	0.0231494
1.5344	0.00951401		1.53441	0.0220022
1.5334	0.00910784		1.53342	0.0208992
1.5324	0.00872934		1.53243	0.0198497
1.5314	0.00834532		1.53144	0.0188336
1.53039	0.00799806		1.53042	0.0178652
1.52941	0.00765609		1.52941	0.0169319
1.5284	0.00733068		1.52843	0.0160556
1.52741	0.00702163		1.52741	0.0151904
1.52641	0.00673751		1.52641	0.0143934
1.5254	0.00645362		1.52542	0.0136251
1.52441	0.00619107		1.52441	0.0128849
1.5234	0.00595092		1.52344	0.0121764
1.52241	0.00570445		1.52245	0.0115143
1.52139	0.00547656		1.52144	0.0108739
1.5204	0.00526274		1.52043	0.0102743
1.5194	0.00505192		1.51943	0.00969166
1.51834	0.00483728		1.51843	0.00914192
1.51727	0.00463254		1.51743	0.00861621
1.51624	0.00445076		1.51643	0.0081332
1.51524	0.00426524		1.51541	0.00765608
1.51427	0.00410635		1.51443	0.00721661
1.51327	0.00395313		1.51344	0.00679508
1.51225	0.00381749		1.51243	0.00640596
1.51125	0.00367128		1.51146	0.00602338
1.51025	0.00354034		1.51044	0.00567063
1.50928	0.0034147		1.50943	0.00533007
1.50826	0.0032977		1.50837	0.00498924
1.50728	0.00318641		1.50722	0.00465824
1.50625	0.0030878		1.50624	0.00437987
1.50528	0.00298967		1.50523	0.00409737
1.50428	0.00287795		1.50422	0.00385942
1.50329	0.00279519		1.50324	0.00362023
1.50227	0.00270892		1.50223	0.00339283
1.50129	0.00261807		1.50124	0.0031799
1.50027	0.00254731		1.50023	0.00299545
1.49927	0.00247668		1.49923	0.00278892
1.49826	0.00239581		1.49825	0.00261997
1.49729	0.00234152		1.49725	0.00245757
1.49628	0.00227908		1.49625	0.00229578
1.49527	0.00221798		1.49522	0.00214648
1.49427	0.00214893		1.49423	0.00201455
1.49326	0.00209573		1.49323	0.00186784
1.49225	0.00204191		1.49223	0.00175578
1.49126	0.00198591		1.49124	0.00163313
1.49028	0.00194972		1.49024	0.00152467
1.48927	0.00190082		1.48924	0.00142581
1.48828	0.00186386		1.48824	0.00131484
1.48726	0.00182307		1.48724	0.00122889
1.48627	0.00178934		1.48624	0.00114621
1.48528	0.00175803		1.48526	0.00105935
1.48429	0.00172476		1.48424	0.000983204
1.4833	0.00169749		1.48323	0.000904341
1.48228	0.00166131		1.48226	0.000842617
1.48127	0.00162457		1.48124	0.00077561
1.48031	0.00160203		1.48027	0.000709519
1.4793	0.00157006		1.47927	0.000661881
1.47829	0.00154419		1.47827	0.000606934
1.4773	0.0015558		1.47725	0.000550645
1.47629	0.00151405		1.47627	0.000504454
1.47528	0.00148015		1.47526	0.000456139
1.47431	0.00145246		1.47427	0.000412572
1.47327	0.00144497		1.47326	0.000372271
1.47229	0.00142134		1.47225	0.000340075
1.47128	0.00139978		1.47126	0.00030142
1.4703	0.00138916		1.47024	0.000265552
1.46929	0.00137634		1.46926	0.000228468
1.46829	0.00134325		1.46825	0.000207817
1.46728	0.00133391		1.46724	0.000166158
1.46628	0.00132166		1.46625	0.000144821
1.46528	0.00130467		1.46526	0.000111106
1.46428	0.00129315		1.46426	9.16419e-05
1.46329	0.00127857		1.46324	6.52625e-05
1.46229	0.00126983		1.46228	4.04572e-05
1.46129	0.00125125		1.46124	1.81853e-05
1.46029	0.00123902		1.46025	4.31582e-07
1.4593	0.00123445		1.45924	-2.62169e-05
1.4583	0.0012131		1.45829	-4.51164e-05
1.4573	0.001213		1.45726	-6.18959e-05
1.45627	0.00120282		1.45626	-7.94396e-05
1.4553	0.00118207		1.45525	-9.88457e-05
1.45432	0.00117906		1.45427	-0.000107796
1.45333	0.00116971		1.45326	-0.000132905
1.45231	0.00115612		1.45225	-0.000155341
1.4513	0.00113409		1.45126	-0.0001677
1.45032	0.00114258		1.45027	-0.000179613
1.44931	0.00112992		1.44926	-0.000197371
1.4483	0.00110841		1.44826	-0.000206955
1.44731	0.00110611		1.44728	-0.000233463
1.44631	0.00109773		1.44628	-0.000233123
1.44532	0.00108137		1.44529	-0.000258298
1.44432	0.00106732		1.44427	-0.000266671
1.44332	0.0010782		1.44327	-0.000284391
1.44229	0.0010583		1.44229	-0.000296772
1.4413	0.00105513		1.44126	-0.000320296
1.44031	0.00104969		1.44028	-0.000330793
1.43931	0.00103867		1.43928	-0.000345703
1.43832	0.00101877		1.43829	-0.000359576
1.43731	0.00101684		1.43725	-0.000375994
1.43628	0.00100111		1.43628	-0.000382526
1.43529	0.000987857		1.43526	-0.000401778
1.4343	0.000989358		1.43428	-0.000419152
1.4333	0.000970228		1.43326	-0.000438437
1.43228	0.000957903		1.43228	-0.000447871
1.4313	0.000951959		1.43125	-0.000467429
1.4303	0.000941772		1.43027	-0.000479059
1.42931	0.000915408		1.42925	-0.00050368
1.42829	0.000917314		1.42825	-0.000513059
1.42729	0.000903846		1.42723	-0.00053889
1.42632	0.000887811		1.42626	-0.000548086
1.42532	0.000867938		1.42526	-0.000574208
1.42429	0.000867742		1.42426	-0.00059112
1.42331	0.000850503		1.42324	-0.000609056
1.4223	0.000828921		1.42226	-0.000626192
1.42131	0.000816957		1.42124	-0.000655523
1.4203	0.000806873		1.42025	-0.000670791
1.4193	0.000792384		1.41926	-0.000694455
1.4183	0.000769623		1.41826	-0.000715033
1.41729	0.000763095		1.41726	-0.000747177
1.41631	0.000736938		1.41624	-0.000763352
1.41528	0.000712219		1.41524	-0.000792063
1.41427	0.000705305		1.41424	-0.000819978
1.41328	0.000690366		1.41323	-0.0008471
1.4123	0.000659137		1.41224	-0.000870315
1.41132	0.000650084		1.41124	-0.000904579
1.4103	0.000631416		1.41024	-0.000924556
1.4093	0.00059727		1.40923	-0.000963993
1.4083	0.000583552		1.40824	-0.000993625
1.4073	0.000563341		1.40724	-0.00103729
1.4063	0.000535147		1.40625	-0.00106805
1.40531	0.000515117		1.40525	-0.00111226
1.4043	0.000495388		1.40425	-0.00113867
1.40332	0.000464908		1.40326	-0.00119252
1.4023	0.000438181		1.40226	-0.00122576
1.40132	0.000411307		1.40125	-0.0012708
1.40031	0.000391022		1.40027	-0.00130807
1.3993	0.000358486		1.39926	-0.00136646
1.39829	0.000329079		1.39824	-0.00140678
1.39729	0.000306951		1.39726	-0.0014516
1.39628	0.000277307		1.39624	-0.00149611
1.3953	0.000245972		1.39525	-0.00155706
1.39429	0.000212182		1.39425	-0.0016013
1.39329	0.000185123		1.39326	-0.00165363
1.3923	0.000142946		1.39226	-0.00172118
1.3913	0.000116688		1.39127	-0.00178085
1.39029	8.2727e-05		1.39025	-0.00183441
1.38931	3.63651e-05		1.38923	-0.00189706
1.38829	9.59837e-06		1.38824	-0.00195242
1.38731	-2.71302e-05		1.38726	-0.00202748
1.38632	-6.1369e-05		1.38627	-0.00209072
1.38529	-0.000109614		1.38525	-0.00216327
1.3843	-0.000136705		1.38425	-0.00223173
1.38328	-0.00018789		1.38324	-0.00231232
1.38229	-0.000239896		1.38225	-0.00237633
1.38129	-0.00026128		1.38126	-0.00246438
1.38028	-0.000314923		1.38025	-0.00254525
1.37929	-0.000359046		1.37924	-0.00263274
1.3783	-0.000379544		1.37826	-0.00271508
1.37729	-0.000431322		1.37726	-0.00281597
1.37629	-0.000479409		1.37626	-0.00291427
1.37531	-0.000529298		1.37526	-0.0030119
1.37429	-0.000571521		1.37425	-0.003118
1.3733	-0.000616477		1.37327	-0.0032249
1.37232	-0.000682092		1.37228	-0.00334118
1.37131	-0.00073871		1.37127	-0.00346074
1.3703	-0.000800747		1.37027	-0.00359574
1.36929	-0.000865257		1.36928	-0.00372826
1.36829	-0.000922401		1.36828	-0.00386652
1.36731	-0.000976692		1.36728	-0.00403802
1.36632	-0.00105351		1.36627	-0.00419175
1.36533	-0.00112799		1.36527	-0.00439915
1.3643	-0.00120311		1.36429	-0.0045611
1.36329	-0.00128592		1.36327	-0.00476398
1.36232	-0.00137208		1.36227	-0.00497367
1.3613	-0.00146289		1.3613	-0.00519413
1.36029	-0.00156368		1.36027	-0.00542416
1.35932	-0.00167038		1.35927	-0.00568431
1.3583	-0.00177595		1.35829	-0.00593719
1.35732	-0.00190082		1.35728	-0.00621816
1.35629	-0.00203619		1.35627	-0.0065175
1.35531	-0.00215671		1.35529	-0.00681649
1.3543	-0.00231232		1.35428	-0.00712255
1.35331	-0.00245944		1.35328	-0.00744738
1.35233	-0.00259513		1.35226	-0.00776845
1.35132	-0.00277294		1.35127	-0.00810252
1.35033	-0.00294952		1.35027	-0.00842393
1.34931	-0.00312926		1.34928	-0.00873309
1.34831	-0.00331977		1.34829	-0.00900789
1.34733	-0.00354485		1.34729	-0.00927933
1.34633	-0.00378436		1.34626	-0.00949704
1.34534	-0.00402054		1.34512	-0.00977748
1.34434	-0.00428912		1.34413	-0.00986405
1.34332	-0.00458653		1.34313	-0.00992048
1.34235	-0.00487471		1.34215	-0.00988657
1.34132	-0.00519525		1.34115	-0.00982061
1.34034	-0.00556067		1.34013	-0.00969924
1.33931	-0.00590516		1.33911	-0.0095374
1.33832	-0.00623243		1.33813	-0.0093373
1.33735	-0.00657639		1.33713	-0.00912093
1.33633	-0.00690811		1.33614	-0.00888616
1.33534	-0.00720565		1.33514	-0.00866601
1.33434	-0.00751515		1.33414	-0.00842205
1.33333	-0.00778829		1.33314	-0.00820615
1.33234	-0.00802739		1.33214	-0.00799014
1.33136	-0.00824882		1.33116	-0.00779804
1.33035	-0.008441		1.33013	-0.00761718
1.32933	-0.00859278		1.32914	-0.00743358
1.32836	-0.00873265		1.32816	-0.00726927
1.32734	-0.0088275		1.32718	-0.00710952
1.32634	-0.00890675		1.32614	-0.00695989
1.32536	-0.0089473		1.32515	-0.00683189
1.32434	-0.00897577		1.32414	-0.00670374
1.32335	-0.0089773		1.32314	-0.00657941
1.32235	-0.00894743		1.32213	-0.00646056
1.32134	-0.00891479		1.32115	-0.00633864
1.32034	-0.00888334		1.32015	-0.00622156
1.31933	-0.00882628		1.31916	-0.0060989
1.31832	-0.00876764		1.31814	-0.00596747
1.31731	-0.0087161		1.31713	-0.00582917
1.31633	-0.00866789		1.31613	-0.00567089
1.3153	-0.00860404		1.31513	-0.0055052
1.31432	-0.00856151		1.31411	-0.0053232
1.31333	-0.00852071		1.31311	-0.00511745
1.31231	-0.00845097		1.31212	-0.00488683
1.31132	-0.00840173		1.31111	-0.00466175
1.31031	-0.00833313		1.31006	-0.00439756
1.30931	-0.00823309		1.30904	-0.00414174
1.30832	-0.00812342		1.30805	-0.0039169
1.30733	-0.00798979		1.30704	-0.00371705
1.30633	-0.00781979		1.30604	-0.003515
1.3053	-0.00763835		1.30504	-0.00334295
1.30433	-0.00740542		1.30404	-0.00318833
1.30332	-0.00716848		1.30303	-0.00304937
1.30231	-0.00688604		1.30204	-0.00292299
1.30133	-0.00658026		1.30104	-0.00280058
1.30033	-0.00625276		1.30003	-0.00269043
1.29931	-0.00590839		1.29905	-0.00259423
1.29832	-0.00557129		1.29805	-0.00249775
1.29733	-0.00523771		1.29705	-0.00241739
1.29632	-0.00491175		1.29603	-0.00233199
1.29532	-0.0045893		1.29505	-0.0022545
1.2943	-0.00431053		1.29404	-0.00218882
1.29333	-0.00403081		1.29306	-0.00211846
1.29231	-0.00377492		1.29203	-0.00204928
1.29131	-0.00354168		1.29104	-0.00199313
1.29031	-0.00333158		1.29004	-0.00194346
1.28932	-0.00312237		1.28906	-0.00189155
1.28829	-0.00293827		1.28805	-0.0018395
1.2873	-0.00277638		1.28704	-0.00178994
1.28629	-0.00262046		1.28604	-0.00174473
1.28529	-0.00246608		1.28504	-0.00169919
1.28428	-0.00233756		1.28406	-0.0016549
1.28331	-0.00220908		1.28306	-0.00161811
1.2823	-0.00209003		1.28206	-0.00157804
1.28128	-0.00197832		1.28105	-0.00154992
1.28029	-0.00187786		1.28006	-0.0015115
1.27931	-0.00177664		1.27906	-0.00148279
1.27831	-0.00168576		1.27806	-0.00144259
1.2773	-0.00159702		1.27707	-0.00142098
1.2763	-0.00151927		1.27607	-0.0013941
1.2753	-0.00144134		1.27505	-0.00137144
1.27431	-0.00138092		1.27407	-0.00134386
1.2733	-0.00130941		1.27308	-0.00131892
1.27231	-0.00124596		1.27205	-0.00128671
1.27131	-0.00118698		1.27107	-0.00127337
1.2703	-0.00112913		1.27006	-0.00125232
1.26932	-0.00106905		1.26908	-0.00122709
1.2683	-0.00101709		1.26807	-0.00121304
1.26732	-0.000971214		1.26705	-0.00119833
1.26631	-0.000920302		1.26605	-0.00117407
1.26531	-0.000880466		1.26507	-0.00115433
1.26434	-0.000841307		1.26408	-0.00114126
1.26331	-0.000799776		1.26307	-0.00112587
1.2623	-0.00075727		1.26206	-0.00111129
1.26129	-0.000724091		1.26106	-0.00109209
1.2603	-0.000687426		1.26006	-0.00107531
1.2593	-0.000652907		1.25907	-0.00106037
1.25831	-0.000619661		1.25807	-0.00104476
1.25731	-0.000586004		1.25707	-0.00103477
1.2563	-0.000552946		1.25606	-0.00102004
1.25531	-0.000528084		1.25508	-0.00101535
1.25432	-0.000500673		1.2541	-0.00100031
1.25331	-0.000476312		1.25308	-0.000985781
1.2523	-0.000445342		1.25208	-0.000980579
1.2513	-0.00042798		1.25107	-0.000968431
1.25031	-0.000406479		1.25008	-0.00095818
1.24932	-0.000379846		1.2491	-0.000944477
1.24831	-0.00036837		1.24805	-0.000934329
1.2473	-0.000345339		1.24706	-0.000924825
1.24629	-0.000326985		1.24607	-0.000915926
1.2453	-0.000308056		1.24506	-0.000914673
1.24431	-0.00029198		1.24408	-0.000902074
1.2433	-0.000273993		1.24309	-0.000903524
1.24231	-0.000260781		1.24208	-0.000881627
1.24131	-0.000251222		1.24108	-0.000878718
1.2403	-0.000231282		1.24007	-0.000873304
1.2393	-0.000217359		1.23906	-0.000865446
1.23831	-0.000204275		1.23807	-0.000854632
1.23729	-0.000188424		1.23704	-0.000855176
1.23629	-0.000177101		1.23605	-0.0008483
1.23531	-0.000166734		1.23505	-0.000841876
1.23431	-0.000153765		1.23404	-0.000838431
1.23328	-0.0001474		1.23304	-0.00083102
1.23228	-0.000124198		1.23204	-0.000826854
1.2313	-0.000126434		1.23106	-0.000822416
1.23031	-0.000111823		1.23006	-0.00081945
1.22929	-0.000100983		1.22906	-0.000822762
1.22829	-9.00478e-05		1.22805	-0.000813246
1.2273	-8.46298e-05		1.22705	-0.00080968
1.22631	-7.22226e-05		1.22605	-0.000806727
1.22532	-6.23914e-05		1.22507	-0.00080559
1.2243	-5.79968e-05		1.22405	-0.000795904
1.22329	-5.39235e-05		1.22305	-0.000798537
1.22229	-5.21447e-05		1.22205	-0.000797212
1.2213	-4.3156e-05		1.22104	-0.000795916
1.22031	-3.30824e-05		1.22006	-0.000791498
1.2193	-2.22211e-05		1.21906	-0.000791608
1.21831	-2.24816e-05		1.21805	-0.00079029
1.2173	-2.32614e-05		1.21705	-0.000788795
1.21629	-1.58337e-05		1.21604	-0.000781617
1.21531	-1.24799e-05		1.21508	-0.000789551
1.21431	-7.79529e-06		1.21406	-0.00079057
1.21332	-4.30302e-06		1.21305	-0.000784331
1.21228	-7.17679e-07		1.21205	-0.000784894
1.2113	-1.57048e-06		1.21106	-0.000790783
1.21031	1.56902e-06		1.21004	-0.000792741
1.2093	2.19725e-06		1.20903	-0.000789619
1.20829	9.36721e-06		1.20806	-0.000790545
1.20729	5.81639e-06		1.20705	-0.000787124
1.2063	1.32798e-05		1.20607	-0.000789448
1.2053	1.08077e-05		1.20507	-0.000800639
1.2043	1.24902e-05		1.20405	-0.000793798
1.20329	1.48212e-05		1.20306	-0.00079634
1.20228	1.44561e-05		1.20206	-0.000802582
1.2013	1.72479e-05		1.20106	-0.000804136
1.20037	2.25092e-05		1.20031	-0.000804436
1.19993	1.09368e-05		1.20003	-0.000800419
1.20048	9.28356e-05		1.20055	-0.000738251
1.20149	0.000166876		1.20155	-0.000681857
1.20249	0.000230644		1.20256	-0.000643827
1.20349	0.000283873		1.20356	-0.000601359
1.2045	0.00032557		1.20456	-0.000569975
1.20549	0.00037138		1.20557	-0.000535132
1.2065	0.000409834		1.20655	-0.000507112
1.20751	0.000441885		1.20755	-0.000475404
1.2085	0.000480939		1.20855	-0.00044757
1.20949	0.000510842		1.20955	-0.000424916
1.21049	0.000547688		1.21056	-0.000402181
1.21152	0.000574704		1.21155	-0.000378047
1.21249	0.000605361		1.21256	-0.000361199
1.21349	0.000632452		1.21358	-0.000349167
1.21451	0.000659451		1.21457	-0.000328698
1.21551	0.000686474		1.21556	-0.000310634
1.21651	0.00070304		1.21656	-0.000294968
1.2175	0.000722151		1.21756	-0.0002754
1.2185	0.000748654		1.21858	-0.000262585
1.21949	0.000767326		1.21955	-0.000248458
1.22048	0.000785419		1.22055	-0.000235223
1.22149	0.000811473		1.22156	-0.000220825
1.22248	0.000835765		1.22256	-0.000203213
1.2235	0.000853053		1.22355	-0.00019244
1.22449	0.000862477		1.22456	-0.000179196
1.22551	0.000891251		1.22555	-0.00016712
1.2265	0.000904082		1.22656	-0.000158234
1.22751	0.000920035		1.22756	-0.000148969
1.2285	0.000941673		1.22858	-0.000137534
1.2295	0.000955535		1.22957	-0.00013117
1.2305	0.000968491		1.23058	-0.000114973
1.23151	0.000985136		1.23155	-0.000107937
1.23249	0.00100554		1.23256	-9.48565e-05
1.23351	0.00101209		1.23357	-8.42186e-05
1.23449	0.00102769		1.23456	-7.7122e-05
1.2355	0.001043		1.23556	-6.72327e-05
1.23649	0.00105166		1.23656	-5.84615e-05
1.23749	0.00106487		1.23754	-5.45992e-05
1.23851	0.00107789		1.23855	-4.52651e-05
1.2395	0.00108886		1.23955	-4.32586e-05
1.24052	0.00110633		1.24054	-2.79827e-05
1.24151	0.0011206		1.24155	-1.80162e-05
1.24252	0.00112687		1.24257	-1.23607e-05
1.24351	0.00114698		1.24357	-6.70228e-06
1.24452	0.00115497		1.24456	3.417e-06
1.24552	0.00117134		1.24556	4.71326e-06
1.24651	0.00117903		1.24658	1.71395e-05
1.24748	0.00119009		1.24755	1.76829e-05
1.2485	0.00120058		1.24856	2.48569e-05
1.2495	0.00120772		1.24956	3.07139e-05
1.25051	0.00122241		1.25055	3.29937e-05
1.25151	0.00123306		1.25156	4.85643e-05
1.25249	0.00124119		1.25256	5.16059e-05
1.2535	0.00124868		1.25357	5.57484e-05
1.25449	0.00126873		1.25454	6.28672e-05
1.25548	0.00127224		1.25555	6.67784e-05
1.25649	0.00127948		1.25655	7.52301e-05
1.25749	0.00129417		1.25756	7.87763e-05
1.25848	0.00130079		1.25855	8.93689e-05
1.25949	0.00131817		1.25956	9.04299e-05
1.26048	0.00131714		1.26055	9.93526e-05
1.2615	0.00133152		1.26152	0.000102113
1.26247	0.00133753		1.26255	0.000109444
1.26348	0.00134391		1.26355	0.000112479
1.2645	0.00135967		1.26455	0.000122718
1.2655	0.00136712		1.26557	0.00012442
1.2665	0.00136651		1.26657	0.000128563
1.2675	0.00138448		1.26756	0.000136214
1.2685	0.00138925		1.26854	0.000135153
1.2695	0.00140165		1.26957	0.000143599
1.2705	0.00140424		1.27053	0.000147678
1.27149	0.00141771		1.27155	0.000149224
1.2725	0.00142318		1.27255	0.000161083
1.2735	0.00143449		1.27355	0.000158463
1.27452	0.00144437		1.27454	0.000165616
1.27549	0.00144983		1.27554	0.00017187
1.27652	0.00145402		1.27655	0.000176825
1.27749	0.00146069		1.27754	0.000185856
1.27849	0.00147396		1.27855	0.000187734
1.27951	0.00147967		1.27957	0.000193705
1.2805	0.00148772		1.28057	0.000199108
1.2815	0.00150082		1.28155	0.00019908
1.28251	0.00150267		1.28255	0.000205063
1.28349	0.00151043		1.28357	0.000214649
1.2845	0.00152266		1.28455	0.000211134
1.28551	0.00153264		1.28554	0.000216391
1.2865	0.00153541		1.28654	0.000225698
1.2875	0.00154102		1.28756	0.000224047
1.28851	0.00155135		1.28856	0.000235034
1.28952	0.00156015		1.28956	0.000238357
1.2905	0.00156903		1.29055	0.00024413
1.29152	0.00157677		1.29155	0.000248618
1.29251	0.00157826		1.29255	0.000254633
1.29352	0.00158575		1.29355	0.000263232
1.29451	0.00159599		1.29456	0.0002682
1.29549	0.00160819		1.29556	0.000269151
1.2965	0.0016133		1.29656	0.000271106
1.29749	0.00161928		1.29756	0.000282155
1.2985	0.00162583		1.29855	0.000284419
1.29949	0.00163469		1.29955	0.000284094
1.30049	0.00164368		1.30054	0.000285152
1.30149	0.00164426		1.30154	0.000303064
1.3025	0.00165515		1.30256	0.000300132
1.30349	0.0016623		1.30355	0.000309618
1.30449	0.00167501		1.30454	0.000306925
1.3055	0.00167736		1.30553	0.000311966
1.3065	0.00168261		1.30654	0.000323367
1.30749	0.00169458		1.30754	0.000317773
1.30849	0.00170406		1.30855	0.00033039
1.30949	0.00171415		1.30954	0.000339496
1.31048	0.00172641		1.31055	0.000338421
1.31148	0.00173168		1.31154	0.000348048
1.31247	0.00173434		1.31253	0.00034348
1.31351	0.00174587		1.31353	0.000360958
1.31447	0.00175452		1.31455	0.000358388
1.3155	0.00175702		1.31554	0.000368636
1.31651	0.00177234		1.31655	0.000363926
1.3175	0.00177763		1.31754	0.000376896
1.31849	0.00178514		1.31855	0.000377457
1.3195	0.00179332		1.31955	0.000391571
1.32053	0.00180378		1.32055	0.000393198
1.32152	0.00181142		1.32155	0.000396355
1.32251	0.0018176		1.32254	0.00040343
1.32352	0.00182205		1.32354	0.00041233
1.32451	0.00183334		1.32456	0.000415393
1.32551	0.00183642		1.32556	0.000423116
1.32653	0.0018523		1.32655	0.000424941
1.32751	0.0018617		1.32756	0.000431981
1.32853	0.00187255		1.32855	0.000439909
1.3295	0.00188319		1.32954	0.00045157
1.33051	0.00190055		1.33057	0.000456443
1.3315	0.00190826		1.33156	0.000463689
1.33251	0.00191597		1.33254	0.000463479
1.3335	0.00192779		1.33354	0.000474017
1.3345	0.0019418		1.33453	0.000479003
1.33549	0.00195201		1.33553	0.000491947
1.3365	0.00196428		1.33655	0.000498051
1.33751	0.00197953		1.33756	0.000504306
1.33848	0.00198781		1.33853	0.000509011
1.33947	0.00199743		1.33953	0.00052101
1.34049	0.00201699		1.34055	0.000523337
1.34151	0.0020309		1.34153	0.000538224
1.3425	0.00204035		1.34256	0.00054812
1.34351	0.00206176		1.34357	0.000558435
1.3445	0.00207222		1.34455	0.000563522
1.34549	0.00208309		1.34555	0.000576942
1.3465	0.00210972		1.34655	0.000581355
1.34751	0.00212743		1.34756	0.000595612
1.34851	0.00214593		1.34856	0.000605116
1.34951	0.00216649		1.34956	0.00061754
1.35052	0.00219181		1.35056	0.000627916
1.35151	0.00221787		1.35154	0.000642821
1.3525	0.00224245		1.35255	0.000651995
1.35348	0.0022772		1.35352	0.000671747
1.35449	0.00230487		1.35453	0.000682607
1.3555	0.00234563		1.35553	0.000695969
1.35647	0.00239307		1.35654	0.000738942
1.35749	0.00244515		1.35755	0.000744049
1.35851	0.00250928		1.35854	0.000755602
1.3595	0.0025858		1.35953	0.000783068
1.36051	0.00266333		1.36055	0.000801513
1.36149	0.00275735		1.36154	0.000834801
1.36249	0.00286006		1.36255	0.000868337
1.36351	0.00299124		1.36354	0.000902692
1.3645	0.00314514		1.36454	0.000944848
1.36551	0.00332989		1.36554	0.000990751
1.36648	0.00356118		1.36656	0.00103299
1.3675	0.00384557		1.36755	0.00108602
1.36849	0.00421156		1.36855	0.00115175
1.36949	0.00468158		1.36953	0.00122231
1.3705	0.00526592		1.37054	0.00130678
1.37149	0.00596672		1.37155	0.00141949
1.37248	0.00680842		1.37254	0.00154107
1.37345	0.00775528		1.37354	0.00168961
1.37447	0.00877802		1.37453	0.00188472
1.37552	0.0099378		1.37555	0.00212431
1.37659	0.0110662		1.37653	0.00244477
1.37761	0.0120783		1.37753	0.002834
1.37857	0.0129784		1.37853	0.00331512
1.37957	0.0137829		1.37953	0.00390152
1.38058	0.014471		1.38051	0.00459205
1.38157	0.01505		1.38151	0.00538557
1.38257	0.0155473		1.38251	0.00622446
1.38357	0.0159511		1.38353	0.00709821
1.38456	0.0162923		1.38449	0.00795506
1.38556	0.016623		1.3855	0.00876151
1.38656	0.0169753		1.38655	0.00954938
1.38756	0.0173349		1.38761	0.0102722
1.38856	0.0176979		1.38859	0.0108418
1.38955	0.0181315		1.38961	0.0113171
1.39054	0.0186213		1.39063	0.0117102
1.39159	0.0191161		1.39162	0.0120401
1.39254	0.0196032		1.39264	0.0122826
1.39356	0.0201155		1.39363	0.0124821
1.39456	0.0206634		1.39462	0.0126333
1.39555	0.0211635		1.39565	0.0127581
1.39657	0.021584		1.39665	0.0128644
1.39758	0.0219018		1.39765	0.0129693
1.39856	0.0221253		1.39864	0.0130596
1.39955	0.0222434		1.39964	0.0131456
1.40057	0.0221949		1.40064	0.0132452
1.40156	0.021972		1.40167	0.0133657
1.40257	0.0216413		1.40264	0.013518
1.40356	0.0211623		1.40363	0.0137178
1.40456	0.0205404		1.40463	0.013889
1.40556	0.0198238		1.40565	0.0137698
1.40658	0.0189184		1.40664	0.0136229
1.40757	0.0179478		1.40764	0.0136211
1.40855	0.0169734		1.40865	0.0136604
1.40955	0.0159921		1.40966	0.0137063
1.41057	0.0149669		1.41064	0.0137286
1.41155	0.0139803		1.41165	0.0137314
1.41256	0.0130707		1.41264	0.0137009
1.41357	0.0121882		1.41363	0.0136137
1.41455	0.0113538		1.41464	0.0134852
1.41558	0.0106005		1.41563	0.0132835
1.41656	0.00985772		1.41665	0.0130103
1.41758	0.00916172		1.41764	0.012689
1.41858	0.00854235		1.41864	0.0122913
1.41959	0.00797177		1.41965	0.0118496
1.42056	0.00745507		1.42066	0.0113712
1.42158	0.00699834		1.42165	0.0109224
1.42259	0.00658247		1.42264	0.0104107
1.42358	0.00621565		1.42365	0.00989571
1.42458	0.00587482		1.42466	0.00938556
1.42558	0.00558549		1.42565	0.00884818
1.42657	0.00531444		1.42665	0.00831311
1.42758	0.00508021		1.42764	0.00782239
1.42859	0.00489192		1.42865	0.00734739
1.4297	0.00471263		1.42965	0.0068906
1.43077	0.00449673		1.43066	0.00644831
1.43176	0.00437985		1.43165	0.00604121
1.43277	0.00425898		1.43266	0.00566203
1.43376	0.00415237		1.43364	0.00533563
1.43478	0.00405663		1.43462	0.00503472
1.43577	0.00396611		1.43567	0.00475123
1.43677	0.00389544		1.43675	0.00446849
1.43779	0.00381508		1.43783	0.00417262
1.43878	0.00374705		1.43884	0.0039727
1.43976	0.003681		1.43984	0.00377963
1.44078	0.00362401		1.44083	0.00360712
1.44179	0.00357212		1.44183	0.00345032
1.44277	0.00353066		1.44284	0.0033283
1.44379	0.00346742		1.44385	0.00320655
1.44478	0.00342474		1.44484	0.00308834
1.44579	0.00338208		1.44584	0.0029869
1.4468	0.00333742		1.44684	0.00289552
1.44777	0.00328729		1.44784	0.00281222
1.44878	0.00325764		1.44883	0.00272602
1.44977	0.00323462		1.44984	0.00266324
1.45078	0.00320109		1.45084	0.00258747
1.45178	0.00317699		1.45185	0.00252999
1.45278	0.00315355		1.45286	0.00246276
1.45378	0.00311962		1.45387	0.00242042
1.45478	0.00311012		1.45483	0.00237597
1.45578	0.00310138		1.45585	0.00233351
1.45678	0.00307623		1.45683	0.00228858
1.45777	0.00305753		1.45785	0.0022566
1.45877	0.00304878		1.45886	0.0022197
1.45979	0.00302985		1.45983	0.00219699
1.46078	0.00300689		1.46085	0.00216571
1.46176	0.00298965		1.46183	0.0021559
1.46278	0.00298568		1.46281	0.0021297
1.46375	0.00296927		1.46382	0.00211803
1.46477	0.00295695		1.46482	0.00210586
1.46578	0.00294909		1.46583	0.00210535
1.46677	0.00294173		1.46684	0.00209987
1.46777	0.00294087		1.46783	0.00210752
1.46877	0.00293857		1.46884	0.00210433
1.46979	0.00293491		1.46983	0.0021112
1.47077	0.00292647		1.47084	0.00210379
1.47176	0.00293488		1.47186	0.00212745
1.47277	0.00293971		1.47284	0.00214577
1.47378	0.00294092		1.47386	0.00216266
1.47476	0.00295686		1.47484	0.00219232
1.47576	0.00297492		1.47586	0.00221736
1.47677	0.00298517		1.47686	0.00224308
1.47776	0.00300176		1.47785	0.00228926
1.47878	0.00301883		1.47884	0.00232567
1.47979	0.00304744		1.47986	0.00237138
1.48078	0.00305293		1.48084	0.00241938
1.48176	0.00308025		1.48184	0.00247331
1.48277	0.0030979		1.48284	0.00252715
1.48377	0.00312907		1.48384	0.00260313
1.48476	0.00315943		1.48485	0.00267024
1.48575	0.00319708		1.48586	0.0027399
1.48675	0.00322071		1.48684	0.00282107
1.48775	0.00326237		1.48786	0.00291047
1.48876	0.00330909		1.48885	0.00300006
1.48978	0.00334894		1.48984	0.00310006
1.49077	0.00338595		1.49083	0.00320083
1.49175	0.00345205		1.49182	0.00332868
1.49276	0.00349311		1.49285	0.00344184
1.49378	0.00355045		1.49383	0.00357478
1.49477	0.00361398		1.49487	0.0037127
1.49575	0.0036824		1.49582	0.00386243
1.49676	0.0037325		1.49684	0.00401092
1.49777	0.00381841		1.49784	0.00417897
1.49876	0.00389475		1.49883	0.00433978
1.49976	0.00396662		1.49983	0.00453666
1.50076	0.00405087		1.50082	0.00473157
1.50177	0.00413922		1.50182	0.00494058
1.50276	0.00422845		1.50284	0.00515532
1.50377	0.00432667		1.50382	0.00538545
1.50475	0.00443909		1.5048	0.00562246
1.50575	0.00453453		1.50581	0.00589364
1.50674	0.00464628		1.5068	0.00615139
1.50776	0.00478188		1.50779	0.00644208
1.50875	0.00490224		1.50881	0.00675015
1.50974	0.00502812		1.50981	0.00706281
1.51075	0.00516188		1.51078	0.00740059
1.51175	0.005314		1.51178	0.0077506
1.51276	0.00546373		1.51277	0.00812007
1.51376	0.00561965		1.51378	0.00849706
1.51473	0.00578835		1.51478	0.00891182
1.51575	0.00595653		1.51583	0.00936131
1.51674	0.00613972		1.51692	0.0098854
1.51774	0.00632576		1.51791	0.0103698
1.51874	0.00652544		1.51891	0.0108722
1.51974	0.00673515		1.51991	0.0114048
1.52075	0.0069477		1.52089	0.0119573
1.52175	0.00717866		1.52189	0.0125386
1.52274	0.00740994		1.52291	0.0131546
1.52374	0.00765446		1.52393	0.0137856
1.52474	0.00790528		1.52492	0.0144515
1.52574	0.00817186		1.52593	0.0151495
1.52673	0.00845753		1.52691	0.0158779
1.52772	0.00875369		1.52791	0.0166497
1.52873	0.00905975		1.5289	0.0174491
1.52971	0.00937762		1.52991	0.0182892
1.53087	0.00978277		1.53091	0.0191524
1.53186	0.0101421		1.53193	0.0200614
1.53287	0.0104935		1.53292	0.0210064
1.53386	0.0108797		1.53391	0.0219953
1.53484	0.0112847		1.53491	0.0230292
1.53587	0.0116913		1.53592	0.0240906
1.53687	0.0121211		1.53691	0.0252136
1.53788	0.0125739		1.53794	0.0263602
1.53888	0.0130293		1.53892	0.0275782
1.53986	0.0135059		1.53991	0.0288199
1.54087	0.0140118		1.54091	0.030123
1.54186	0.0145248		1.54192	0.0314757
1.54287	0.0150616		1.54289	0.032871
1.54387	0.0156257		1.5439	0.0343044
1.54486	0.0162091		1.5449	0.0358193
1.54585	0.0168052		1.54591	0.0373637
1.54687	0.0174231		1.54691	0.0389699
1.54787	0.0180918		1.54791	0.0406258
1.54886	0.0187617		1.5489	0.0423481
1.54988	0.0194544		1.5499	0.0441058
1.55087	0.0201774		1.55092	0.0459468
1.55185	0.0209282		1.55191	0.0478243
1.55287	0.0217039		1.55292	0.0497851
1.55387	0.0225046		1.55391	0.0517673
1.55488	0.0233326		1.55492	0.0538368
1.55586	0.0241907		1.55591	0.0559542
1.55687	0.0250729		1.55691	0.0581479
1.55785	0.0259941		1.55791	0.0603905
1.55885	0.0269416		1.55892	0.0627101
1.55988	0.0279174		1.55991	0.0650738
1.56086	0.0289341		1.56091	0.0675082
1.56186	0.0299654		1.5619	0.0699985
1.56287	0.0310347		1.56291	0.0725686
1.56386	0.0321422		1.56388	0.0751723
1.56485	0.0332833		1.56488	0.0778714
1.56587	0.03447		1.56588	0.0806261
1.56686	0.0357045		1.56688	0.0834498
1.56787	0.0369577		1.56789	0.0863166
1.56886	0.0382594		1.56888	0.0892742
1.56985	0.0396008		1.56985	0.0922936
1.57088	0.0409861		1.57087	0.0954172
1.57187	0.0423802		1.57185	0.0985585
1.57287	0.0438395		1.57292	0.10203
1.57389	0.0453379		1.57399	0.105594
1.57486	0.0468584		1.575	0.108984
1.57587	0.0484298		1.57601	0.112402
1.57688	0.0500491		1.57699	0.115906
1.57788	0.0516987		1.57801	0.119465
1.57885	0.0533886		1.57901	0.123093
1.57986	0.0551163		1.58001	0.126768
1.58088	0.056888		1.58102	0.130537
1.58189	0.0587047		1.58202	0.134385
1.58287	0.060586		1.58302	0.138273
1.58385	0.0624987		1.58398	0.142204
1.58485	0.0644794		1.585	0.146262
1.58584	0.0665164		1.586	0.150347
1.58686	0.0685945		1.58701	0.154506
1.58785	0.0707022		1.58799	0.158715
1.58884	0.0728391		1.589	0.162993
1.58984	0.0750418		1.59	0.167327
1.59085	0.0773011		1.59101	0.171753
1.59184	0.0795979		1.592	0.176207
1.59284	0.0819538		1.59301	0.180759
1.59382	0.0843461		1.59398	0.185367
1.59483	0.0868122		1.59502	0.190022
1.59584	0.08934		1.59601	0.194757
1.59685	0.0919033		1.59703	0.199566
1.59783	0.0944935		1.59801	0.204425
1.59881	0.0971392		1.59901	0.209356
1.59982	0.0998269		1.60001	0.21433
1.6009	0.102853		1.60102	0.219375
1.60198	0.105885		1.60202	0.224476
1.60297	0.108744		1.60302	0.229641
1.60395	0.111634		1.60401	0.234835
1.60496	0.114555		1.60501	0.240134
1.60597	0.117586		1.60603	0.245465
1.60698	0.12066		1.60702	0.250848
1.60798	0.12377		1.608	0.256317
1.60897	0.126961		1.60901	0.261813
1.60996	0.130229		1.61001	0.267344
1.61098	0.133508		1.611	0.272955
1.61194	0.136809		1.61201	0.27858
1.61294	0.14021		1.61299	0.284295
1.61395	0.143612		1.614	0.290086
1.61494	0.147059		1.615	0.295924
1.61594	0.150561		1.61601	0.301782
1.61696	0.154103		1.61701	0.307718
1.61794	0.157671		1.618	0.313693
1.61893	0.161318		1.61898	0.319727
1.61996	0.165068		1.62001	0.325794
1.62094	0.168794		1.621	0.331906
1.62197	0.172649		1.622	0.338154
1.62294	0.176504		1.623	0.344379
1.62396	0.180369		1.62399	0.350665
1.62495	0.184298		1.62501	0.357003
1.62598	0.18832		1.62601	0.363388
1.62694	0.192316		1.62697	0.369776
1.62796	0.196365		1.628	0.376244
1.62896	0.200464		1.62899	0.382763
1.62996	0.204597		1.62999	0.389286
1.63094	0.208751		1.631	0.39578
1.63197	0.212967		1.632	0.402321
1.63297	0.217237		1.633	0.408921
1.63397	0.221466		1.634	0.415567
1.63497	0.225774		1.63503	0.422245
1.63599	0.23013		1.63603	0.428988
1.63697	0.234426		1.63701	0.435723
1.63797	0.238804		1.638	0.442556
1.63898	0.243306		1.639	0.449391
1.63998	0.247797		1.64001	0.456288
1.64098	0.252326		1.64099	0.463182
1.64196	0.256963		1.64199	0.470153
1.64294	0.261622		1.64297	0.477115
1.64396	0.266248		1.64399	0.484166
1.64497	0.270935		1.645	0.491218
1.64597	0.275677		1.646	0.498351
1.64695	0.280343		1.64698	0.505494
1.64797	0.2851		1.64798	0.512716
1.64896	0.289885		1.649	0.519949
1.64995	0.294594		1.64999	0.52724
1.65098	0.299364		1.65098	0.534499
1.65197	0.304216		1.652	0.541875
1.65295	0.309048		1.653	0.549203
1.65397	0.313895		1.65399	0.556526
1.65498	0.318866		1.65501	0.563809
1.65599	0.323845		1.656	0.571201
1.65695	0.328782		1.65698	0.578988
1.65794	0.333782		1.65799	0.58714
1.65898	0.338869		1.659	0.594739
1.65996	0.343823		1.66	0.602332
1.66096	0.348824		1.66098	0.609867
1.66196	0.353974		1.66198	0.617487
1.66296	0.359036		1.66296	0.625024
1.66397	0.364125		1.66397	0.632602
1.66497	0.370067		1.66498	0.640302
1.66596	0.376246		1.66597	0.652693
1.66696	0.38149		1.66696	0.661013
1.66793	0.386849		1.66796	0.668978
1.66894	0.392183		1.66896	0.676829
1.66995	0.397367		1.66996	0.68467
1.67095	0.402743		1.67096	0.692273
1.67197	0.408142		1.67199	0.700712
1.67296	0.413466		1.67298	0.708805
1.67395	0.418818		1.67399	0.718021
1.67498	0.424318		1.67498	0.726324
1.67596	0.429667		1.67595	0.734428
1.67694	0.435016		1.67694	0.742397
1.67796	0.440547		1.67798	0.750516
1.67897	0.446022		1.67897	0.758483
1.67997	0.45141		1.67998	0.766661
1.68097	0.456894		1.68096	0.775127
1.68194	0.462457		1.68196	0.784855
1.68294	0.467874		1.68297	0.793541
1.68396	0.473474		1.68396	0.802163
1.68495	0.479015		1.68495	0.81072
1.68593	0.484389		1.68595	0.819173
1.68694	0.489883		1.68695	0.827688
1.68793	0.495564		1.68796	0.836301
1.68891	0.501126		1.68893	0.845742
1.68992	0.506616		1.68995	0.855084
1.69093	0.512236		1.69095	0.863845
1.69193	0.517841		1.69196	0.872583
1.69292	0.523364		1.69295	0.881109
1.69394	0.528968		1.69398	0.890953
1.69494	0.534665		1.69496	0.903474
1.69593	0.540212		1.69595	0.91334
1.69693	0.545861		1.69696	0.922511
1.69794	0.551677		1.69795	0.931
1.69894	0.557309		1.69895	0.9396
1.69968	0.561572		1.6997	0.945999
1.69993	0.563102		1.70002	0.948575

## Sheet: Fig. 1b
NiOx on Au			NiOx on Au with (M)-thiadiazole-[7]helicene
Potential vs. RHE / V	Current / mA		Potential vs. RHE / V	Current / mA
1.69937	0.763613		1.69993	1.18491
1.69836	0.754961		1.6989	1.17434
1.69733	0.746382		1.6979	1.16398
1.69637	0.737901		1.69689	1.1536
1.69536	0.729508		1.69589	1.14328
1.69436	0.721195		1.6949	1.13296
1.69336	0.712853		1.6939	1.12273
1.69236	0.704643		1.6929	1.11237
1.69137	0.696553		1.69189	1.10205
1.69036	0.688401		1.69089	1.09165
1.68936	0.680329		1.6899	1.08136
1.68837	0.672283		1.6889	1.07116
1.68736	0.664273		1.68791	1.06082
1.68639	0.656369		1.6869	1.05068
1.68539	0.648473		1.68591	1.04073
1.68438	0.640607		1.68492	1.03069
1.68338	0.632789		1.68392	1.02053
1.68241	0.625021		1.68292	1.01034
1.68139	0.617323		1.68191	1.00028
1.6804	0.609598		1.68092	0.9901
1.6794	0.601956		1.67991	0.98008
1.67839	0.594366		1.6789	0.9701
1.67738	0.586821		1.67792	0.960053
1.67639	0.579348		1.67689	0.950111
1.67539	0.571881		1.6759	0.940234
1.67439	0.564458		1.6749	0.930448
1.67338	0.557038		1.67391	0.920736
1.6724	0.549661		1.67288	0.91082
1.67138	0.542378		1.67188	0.900945
1.67037	0.535135		1.67089	0.891186
1.66937	0.527947		1.66988	0.88154
1.66838	0.520808		1.6689	0.871742
1.66734	0.513661		1.66787	0.862025
1.66638	0.506546		1.66691	0.852471
1.66538	0.499511		1.66591	0.842853
1.66439	0.492476		1.6649	0.833324
1.66336	0.485578		1.6639	0.823694
1.66237	0.478661		1.6629	0.814238
1.66137	0.471809		1.6619	0.80479
1.66038	0.464997		1.66093	0.795387
1.65939	0.458209		1.65991	0.785948
1.6584	0.451408		1.6589	0.776585
1.65739	0.444687		1.6579	0.767181
1.65639	0.438063		1.6569	0.757787
1.6554	0.431425		1.6559	0.748442
1.65442	0.42479		1.65489	0.739126
1.6534	0.418213		1.65389	0.729979
1.65241	0.411693		1.6529	0.720732
1.65142	0.405188		1.6519	0.711601
1.65041	0.398687		1.65091	0.702437
1.64941	0.392276		1.64991	0.693374
1.6484	0.385888		1.64891	0.684338
1.64739	0.379544		1.64789	0.675133
1.64641	0.373191		1.64691	0.666039
1.6454	0.366925		1.6459	0.657091
1.64441	0.360817		1.6449	0.648205
1.64341	0.354691		1.64388	0.639412
1.64242	0.348546		1.6429	0.630668
1.64142	0.342464		1.64191	0.620327
1.64042	0.336391		1.64091	0.61328
1.63942	0.330387		1.63991	0.604801
1.63843	0.32441		1.6389	0.596112
1.63743	0.318463		1.63793	0.587521
1.63644	0.312573		1.63691	0.578832
1.63544	0.306732		1.63593	0.570227
1.63443	0.300902		1.63491	0.561657
1.63343	0.295098		1.6339	0.55311
1.63242	0.289356		1.63291	0.544621
1.63143	0.283667		1.63188	0.536245
1.63041	0.278036		1.63089	0.527899
1.6294	0.272449		1.62992	0.519582
1.62843	0.266904		1.62889	0.511282
1.6274	0.261412		1.6279	0.503031
1.62642	0.255958		1.6269	0.494849
1.62541	0.250566		1.62591	0.486709
1.62442	0.24523		1.62479	0.477046
1.62342	0.239932		1.62379	0.469001
1.62241	0.234682		1.62281	0.460976
1.62141	0.229467		1.62179	0.45295
1.6204	0.224293		1.6208	0.445071
1.61942	0.219211		1.6198	0.437208
1.6184	0.214167		1.6188	0.429422
1.61743	0.209209		1.6178	0.421687
1.61641	0.2043		1.61681	0.413984
1.6154	0.199431		1.61582	0.406354
1.61442	0.194628		1.61482	0.398746
1.61342	0.189866		1.61382	0.391184
1.61242	0.185142		1.61279	0.383669
1.61141	0.18049		1.61181	0.376173
1.61042	0.175892		1.61081	0.368757
1.60943	0.171382		1.60981	0.361427
1.60843	0.16692		1.60882	0.354194
1.60744	0.162488		1.6078	0.346979
1.60642	0.158143		1.60682	0.339809
1.60542	0.153859		1.60583	0.33273
1.60444	0.14963		1.60482	0.325666
1.60344	0.145472		1.6038	0.318668
1.60243	0.141361		1.60281	0.311726
1.60145	0.137333		1.60183	0.304899
1.60044	0.133348		1.60083	0.298118
1.59943	0.129424		1.59983	0.291373
1.59842	0.125554		1.59883	0.284696
1.59744	0.121773		1.59784	0.278061
1.59644	0.118026		1.5968	0.271513
1.59543	0.114351		1.59579	0.265008
1.59442	0.110772		1.59481	0.258585
1.59343	0.107236		1.5938	0.25225
1.59242	0.103787		1.59281	0.24601
1.59141	0.100396		1.5918	0.239799
1.59042	0.0970869		1.5908	0.233693
1.58941	0.0938453		1.58981	0.227667
1.58844	0.0906702		1.5888	0.221699
1.58743	0.08757		1.5878	0.215779
1.58644	0.0845296		1.58682	0.209953
1.58545	0.0815489		1.58582	0.204212
1.58443	0.0786303		1.58479	0.198561
1.58343	0.0757976		1.58382	0.192998
1.58246	0.073039		1.58281	0.187484
1.58147	0.0703419		1.58181	0.182046
1.58045	0.0676868		1.5808	0.176691
1.57945	0.065112		1.57981	0.171429
1.57844	0.0626056		1.57882	0.166229
1.57744	0.0601702		1.57782	0.161152
1.57646	0.0578081		1.57681	0.156143
1.57544	0.0555086		1.57583	0.151208
1.57446	0.0532697		1.57482	0.146365
1.57344	0.0510686		1.57382	0.141599
1.57241	0.0488261		1.57281	0.136933
1.57132	0.0466182		1.57184	0.132364
1.57032	0.0446426		1.57081	0.127882
1.56932	0.042714		1.56982	0.123451
1.56833	0.0408743		1.56883	0.119125
1.56733	0.0390679		1.56783	0.114882
1.56632	0.0373372		1.56681	0.110731
1.56534	0.0356576		1.5658	0.106666
1.56432	0.0340443		1.5648	0.102715
1.56333	0.0324944		1.56381	0.0988509
1.56234	0.0309917		1.56284	0.0950558
1.56134	0.0295475		1.56183	0.0913754
1.56034	0.0281501		1.56081	0.0877619
1.55932	0.0268081		1.55983	0.0842328
1.55833	0.025519		1.55883	0.0808113
1.55736	0.0242842		1.55781	0.0774897
1.55635	0.0230936		1.5568	0.0742589
1.55534	0.0219452		1.55582	0.0711311
1.55436	0.0208572		1.55482	0.0680684
1.55333	0.0197998		1.55383	0.0650963
1.55233	0.018799		1.55282	0.0622342
1.55133	0.0178469		1.55183	0.0594357
1.55034	0.0169163		1.55082	0.0567365
1.54933	0.0160343		1.54981	0.0541329
1.54832	0.0151939		1.54884	0.0515936
1.54734	0.0143931		1.54783	0.0491595
1.54633	0.0136229		1.54671	0.0464845
1.54533	0.0129031		1.54563	0.0439992
1.54432	0.0122095		1.54461	0.0418034
1.54335	0.0115547		1.54364	0.0397102
1.54236	0.0109131		1.54262	0.037698
1.54133	0.0103154		1.54161	0.0357696
1.54035	0.009747		1.54062	0.0339132
1.53933	0.00920693		1.53962	0.0321339
1.53835	0.00869984		1.53862	0.0304195
1.53733	0.00820799		1.53764	0.0287787
1.53634	0.00775096		1.53663	0.0272196
1.53534	0.0073142		1.53563	0.025715
1.53435	0.00690583		1.53461	0.024295
1.53335	0.00651733		1.53363	0.02292
1.53236	0.00614704		1.53263	0.0216278
1.53133	0.00580138		1.53162	0.0203838
1.53034	0.00547045		1.53061	0.0191912
1.52932	0.00515658		1.52962	0.018068
1.52826	0.00483833		1.52863	0.0170065
1.52713	0.00454471		1.52763	0.0159947
1.52612	0.00428383		1.52663	0.0150299
1.52513	0.00404129		1.52564	0.0141246
1.52412	0.00380932		1.52463	0.0132554
1.52313	0.00359967		1.52362	0.0124444
1.52213	0.00339682		1.52263	0.0116777
1.52114	0.00320756		1.52164	0.0109433
1.52012	0.0030393		1.52064	0.0102507
1.51913	0.00286319		1.51963	0.00959198
1.5181	0.00271051		1.51861	0.0089782
1.51714	0.00255703		1.51762	0.00839709
1.51613	0.00242456		1.5166	0.00785523
1.51514	0.00229328		1.5156	0.00735305
1.51413	0.00216652		1.51461	0.00687168
1.5131	0.00205299		1.51361	0.00642851
1.51213	0.0019502		1.5126	0.00599659
1.51112	0.0018474		1.51162	0.00560342
1.51014	0.00176053		1.51059	0.00522966
1.50914	0.00166596		1.50951	0.00483939
1.50812	0.00158344		1.50839	0.00448597
1.50711	0.00150529		1.50739	0.00417598
1.50611	0.00143244		1.50641	0.00390163
1.50512	0.00136585		1.50541	0.00364038
1.50415	0.00129646		1.50443	0.00339157
1.50313	0.00123953		1.50342	0.00315941
1.50212	0.00118528		1.50241	0.0029374
1.50114	0.00112502		1.50142	0.0027432
1.50014	0.00107848		1.50042	0.00256422
1.49913	0.00102894		1.49942	0.00237892
1.49814	0.000987603		1.49843	0.00220489
1.49713	0.000939128		1.49741	0.00205696
1.49614	0.000898549		1.49642	0.00192082
1.49515	0.000862955		1.49541	0.0017767
1.49414	0.000828544		1.49443	0.00165607
1.49314	0.000801839		1.49341	0.0015352
1.49213	0.000761615		1.49241	0.00142236
1.49111	0.00074151		1.49141	0.00132213
1.49013	0.000710853		1.49041	0.00122902
1.48915	0.000685449		1.48942	0.00112543
1.48813	0.000663485		1.48843	0.00105157
1.48715	0.000634169		1.48741	0.00096821
1.48613	0.000613441		1.48643	0.000891506
1.48513	0.000588374		1.48542	0.000828227
1.48415	0.000568607		1.48443	0.000761872
1.48315	0.000554631		1.48343	0.000692268
1.48214	0.000536918		1.48244	0.000642459
1.48113	0.000517278		1.48142	0.000587621
1.48015	0.000495648		1.48042	0.000528305
1.47915	0.000489855		1.47942	0.000481225
1.47816	0.000463777		1.47842	0.00043235
1.47714	0.000456148		1.47741	0.000396144
1.47613	0.000435873		1.47642	0.000357101
1.47513	0.000424421		1.47542	0.000315008
1.47415	0.000411258		1.47442	0.000272522
1.47313	0.00039699		1.47342	0.000243858
1.47215	0.000383183		1.47242	0.000215833
1.47115	0.000371044		1.47141	0.000183085
1.47016	0.000356064		1.47043	0.000158556
1.46915	0.000350869		1.46944	0.000119245
1.46814	0.000336974		1.46844	9.04967e-05
1.46714	0.000329752		1.46741	6.49874e-05
1.46614	0.000317827		1.46641	4.16795e-05
1.46514	0.000312303		1.4654	1.67405e-05
1.46413	0.000303092		1.46441	-7.29195e-06
1.46313	0.000282558		1.46343	-2.38716e-05
1.46214	0.000284284		1.46241	-4.93429e-05
1.46113	0.0002734		1.46143	-6.6106e-05
1.46016	0.000264688		1.46043	-8.98328e-05
1.45916	0.000251699		1.45943	-0.000112106
1.45816	0.000243293		1.45844	-0.000126349
1.45714	0.000235068		1.45743	-0.000137183
1.45615	0.000224607		1.45641	-0.000162057
1.45516	0.000217735		1.45543	-0.000181316
1.45415	0.000206245		1.45442	-0.000193451
1.45314	0.00020258		1.45342	-0.000218121
1.45214	0.000193202		1.45243	-0.000233809
1.45115	0.000180711		1.45145	-0.000246432
1.45013	0.000173753		1.45044	-0.000265036
1.44914	0.000161579		1.44944	-0.00028354
1.44816	0.000155435		1.44844	-0.000296938
1.44715	0.000148954		1.44745	-0.000314244
1.44615	0.000135117		1.44645	-0.00033755
1.44516	0.00012865		1.44542	-0.000357697
1.44415	0.000112694		1.44444	-0.000367556
1.44316	0.000106236		1.44343	-0.000389641
1.44213	9.25869e-05		1.44242	-0.000411479
1.44112	8.67433e-05		1.44141	-0.000421548
1.44015	8.45085e-05		1.4404	-0.000441858
1.43914	6.49364e-05		1.43941	-0.000458303
1.43815	5.90378e-05		1.4384	-0.00047458
1.43714	3.75114e-05		1.43741	-0.000494691
1.43612	3.56805e-05		1.43642	-0.000510672
1.43514	2.31235e-05		1.43541	-0.000527986
1.43413	1.84388e-05		1.43442	-0.000554769
1.43313	1.39356e-06		1.43342	-0.000575931
1.43216	-1.46945e-05		1.4324	-0.000594183
1.43114	-2.69789e-05		1.43142	-0.000623944
1.43015	-4.04839e-05		1.43043	-0.000645932
1.42913	-4.9526e-05		1.42941	-0.000672563
1.42812	-6.06913e-05		1.4284	-0.000698039
1.42713	-7.36545e-05		1.42741	-0.000729247
1.42612	-9.42361e-05		1.42643	-0.000748943
1.42514	-0.000106538		1.42541	-0.000778329
1.42414	-0.000121669		1.42439	-0.000813701
1.42314	-0.000137462		1.42341	-0.000833651
1.42214	-0.000158969		1.4224	-0.00086704
1.42113	-0.000169475		1.42142	-0.000908024
1.42013	-0.00018867		1.42043	-0.000941279
1.41914	-0.000203931		1.41941	-0.00096827
1.41813	-0.000228668		1.4184	-0.00101688
1.41715	-0.000245528		1.4174	-0.00105234
1.41612	-0.000264776		1.41643	-0.00108817
1.41512	-0.000284529		1.4154	-0.00112561
1.41413	-0.00029841		1.41441	-0.00117342
1.41313	-0.000319591		1.41341	-0.00122312
1.41213	-0.000337872		1.41243	-0.00126547
1.41113	-0.000356933		1.41143	-0.00130731
1.41015	-0.000388012		1.41042	-0.00135792
1.40915	-0.000394858		1.40943	-0.00141088
1.40815	-0.000428959		1.40844	-0.00145722
1.40713	-0.000450798		1.40741	-0.00151574
1.40616	-0.000482975		1.40645	-0.0015716
1.40516	-0.000508064		1.40544	-0.00162805
1.40416	-0.000523513		1.40443	-0.00168561
1.40315	-0.000550438		1.40342	-0.0017434
1.40215	-0.00057748		1.40243	-0.00180924
1.40113	-0.000604072		1.40141	-0.00187386
1.40015	-0.000628326		1.40042	-0.00193956
1.39917	-0.000650429		1.39943	-0.00199366
1.39814	-0.000684192		1.39843	-0.00205885
1.39713	-0.000703746		1.39744	-0.00212296
1.39612	-0.000726619		1.39643	-0.00218863
1.39515	-0.000752561		1.39542	-0.00225747
1.39414	-0.000776755		1.39441	-0.00231334
1.39311	-0.000797262		1.39342	-0.00236416
1.39213	-0.000826528		1.39245	-0.00242641
1.39114	-0.000846859		1.39143	-0.00248533
1.39013	-0.000870318		1.39044	-0.00253986
1.38912	-0.000887692		1.38943	-0.00258851
1.38813	-0.000913774		1.38843	-0.00262453
1.38715	-0.000933832		1.38746	-0.00266278
1.38613	-0.000947749		1.38643	-0.00270891
1.38513	-0.000962087		1.38545	-0.00273283
1.38413	-0.00097618		1.38446	-0.00275974
1.38313	-0.000992617		1.38344	-0.00278379
1.38214	-0.00100504		1.38247	-0.00278923
1.38114	-0.00101242		1.38146	-0.00280877
1.38013	-0.00102627		1.38047	-0.00280881
1.37913	-0.00102641		1.37944	-0.0028101
1.37814	-0.00103134		1.37846	-0.00279425
1.37716	-0.00102668		1.37746	-0.0027895
1.37616	-0.00103814		1.37644	-0.00277619
1.37514	-0.00103916		1.37544	-0.00274906
1.37414	-0.00103274		1.37444	-0.00271755
1.37315	-0.00104158		1.37346	-0.00268164
1.37215	-0.00103733		1.37247	-0.00263948
1.37115	-0.00103378		1.37146	-0.00259291
1.37014	-0.00101919		1.37047	-0.00253925
1.36915	-0.00101983		1.36946	-0.00249857
1.36815	-0.00101414		1.36845	-0.00244882
1.36717	-0.00101866		1.36744	-0.00238589
1.36615	-0.00100377		1.36645	-0.00232705
1.36514	-0.00101042		1.36544	-0.0022685
1.36416	-0.000997867		1.36444	-0.00221357
1.36315	-0.000989447		1.36346	-0.00215906
1.36215	-0.000986396		1.36245	-0.00209748
1.36115	-0.000987366		1.36142	-0.00204115
1.36016	-0.000983788		1.36043	-0.00198176
1.35918	-0.000981625		1.35944	-0.00194021
1.35817	-0.000981913		1.35843	-0.00189964
1.35715	-0.000985175		1.35744	-0.00186907
1.35615	-0.000982134		1.35645	-0.00182556
1.35515	-0.000990081		1.35545	-0.00179238
1.35415	-0.000993618		1.35442	-0.00176329
1.35314	-0.000997382		1.35344	-0.00173733
1.35216	-0.000991501		1.35244	-0.00170458
1.35115	-0.000992818		1.35145	-0.0016839
1.35014	-0.000999567		1.35042	-0.00166243
1.34915	-0.00100242		1.34944	-0.00164361
1.34817	-0.00100079		1.34844	-0.00161976
1.34717	-0.000996039		1.34746	-0.00159853
1.34618	-0.00100179		1.34646	-0.00157432
1.34516	-0.00099801		1.34543	-0.00155736
1.34415	-0.000993001		1.34445	-0.00153364
1.34316	-0.000990493		1.34345	-0.00150552
1.34216	-0.000983708		1.34245	-0.00147854
1.34115	-0.000981893		1.34145	-0.00145436
1.34015	-0.00097552		1.34046	-0.00143124
1.33913	-0.000959751		1.33945	-0.00140491
1.33817	-0.00094704		1.33846	-0.00138002
1.33716	-0.000930557		1.33745	-0.00135671
1.33616	-0.000911628		1.33644	-0.00131702
1.33518	-0.000901685		1.33544	-0.00129284
1.33416	-0.000888268		1.33445	-0.0012638
1.33315	-0.000875099		1.33346	-0.00123289
1.33217	-0.000842203		1.33243	-0.0012074
1.33116	-0.000817804		1.33145	-0.00117313
1.33016	-0.000796875		1.33045	-0.00114138
1.32917	-0.000774841		1.32945	-0.00110969
1.32817	-0.00075065		1.32845	-0.00108064
1.32717	-0.000723613		1.32746	-0.00105407
1.32617	-0.000700766		1.32645	-0.00102519
1.32515	-0.000670228		1.32547	-0.000998138
1.32416	-0.000645768		1.32445	-0.000968196
1.32316	-0.000615344		1.32345	-0.000935015
1.32217	-0.000581883		1.32245	-0.000907728
1.32115	-0.000561067		1.32144	-0.000873421
1.32016	-0.000525211		1.32044	-0.000843371
1.31916	-0.000488635		1.31944	-0.000807954
1.31813	-0.000459024		1.31844	-0.000778381
1.31712	-0.000426135		1.31744	-0.000745579
1.31615	-0.0003847		1.31644	-0.000719914
1.31513	-0.000352164		1.31544	-0.000687924
1.31414	-0.000315777		1.31444	-0.000666643
1.31312	-0.000282793		1.31344	-0.000629902
1.31214	-0.000247607		1.31244	-0.000605895
1.31111	-0.00021542		1.31142	-0.000582462
1.31014	-0.000194371		1.31043	-0.000559309
1.30914	-0.000164787		1.30943	-0.000537962
1.30814	-0.000135303		1.30846	-0.000512304
1.30714	-0.00011894		1.30745	-0.000489973
1.30614	-9.78273e-05		1.30645	-0.000471873
1.30514	-7.77045e-05		1.30545	-0.000455849
1.30413	-5.89729e-05		1.30445	-0.000447701
1.30313	-4.29116e-05		1.30344	-0.000424567
1.30215	-2.94901e-05		1.30244	-0.000410451
1.30113	-1.66036e-05		1.30143	-0.000403719
1.30013	-3.11806e-06		1.30041	-0.000388268
1.29913	8.58186e-06		1.29943	-0.000380521
1.29812	2.24335e-05		1.29846	-0.000361756
1.29713	3.31321e-05		1.29744	-0.000354657
1.29616	3.66549e-05		1.29645	-0.000344501
1.29514	4.47499e-05		1.29544	-0.000340602
1.29416	5.26603e-05		1.29445	-0.000334098
1.29315	6.26471e-05		1.29346	-0.000315269
1.29214	6.76037e-05		1.29246	-0.000315819
1.29116	7.3512e-05		1.29144	-0.000312656
1.29014	8.26121e-05		1.29044	-0.000306543
1.28914	8.95624e-05		1.28945	-0.000298771
1.28815	9.19681e-05		1.28844	-0.000295895
1.28714	9.55863e-05		1.28743	-0.000289295
1.28614	9.84473e-05		1.28643	-0.000288968
1.28515	0.000103062		1.28544	-0.000271037
1.28413	0.000103352		1.28445	-0.000277216
1.28314	0.00010821		1.28343	-0.000275905
1.28213	0.000111426		1.28243	-0.000266507
1.28114	0.000112889		1.28143	-0.000268685
1.28014	0.000116931		1.28043	-0.000264191
1.27914	0.000121291		1.27943	-0.000265996
1.27812	0.000123126		1.27842	-0.000257093
1.27712	0.000120937		1.27742	-0.000259619
1.27612	0.000123881		1.27641	-0.000253271
1.27515	0.000126463		1.27542	-0.000247776
1.27415	0.000128066		1.27443	-0.000253184
1.27316	0.000126406		1.27344	-0.000255522
1.27213	0.000130261		1.27245	-0.000250437
1.27115	0.000127981		1.27144	-0.000249487
1.27015	0.00012787		1.27045	-0.00025563
1.26915	0.000126397		1.26945	-0.000251667
1.26814	0.000132991		1.26843	-0.00025071
1.26716	0.000129778		1.26743	-0.000252458
1.26616	0.000130813		1.26644	-0.000246137
1.26514	0.000123323		1.26544	-0.000246812
1.26416	0.000127251		1.26446	-0.000246973
1.26313	0.000119846		1.26343	-0.000255196
1.26213	0.000124877		1.26244	-0.000251415
1.26115	0.000121333		1.26143	-0.000255176
1.26015	0.000117271		1.26045	-0.000248872
1.25915	0.000125549		1.25945	-0.00025846
1.25815	0.000120772		1.25846	-0.000262386
1.25714	0.000110984		1.25747	-0.000255547
1.25615	0.000117732		1.25644	-0.000249758
1.25517	0.000115476		1.25545	-0.000255219
1.25416	0.000114381		1.25444	-0.000255664
1.25316	0.000109699		1.25346	-0.000263635
1.25215	0.000107998		1.25247	-0.000258705
1.25114	0.00010465		1.25144	-0.000260574
1.25014	0.000108187		1.25047	-0.00026337
1.24917	0.000102147		1.24946	-0.000261438
1.24817	0.000100764		1.24847	-0.000271472
1.24718	9.71455e-05		1.24746	-0.000270039
1.24617	9.45771e-05		1.24646	-0.000264962
1.24518	9.40262e-05		1.24546	-0.000278713
1.24416	9.10666e-05		1.24447	-0.000275134
1.24316	8.77536e-05		1.24348	-0.000272899
1.24217	8.30029e-05		1.24246	-0.000279791
1.24119	7.7804e-05		1.24146	-0.000288477
1.24018	8.23477e-05		1.24046	-0.000285236
1.23917	7.24294e-05		1.23946	-0.000287599
1.23817	7.08578e-05		1.23846	-0.000286523
1.23715	6.67059e-05		1.23745	-0.000296112
1.23615	6.46055e-05		1.23647	-0.00029617
1.23516	6.05593e-05		1.23547	-0.00029297
1.23417	5.83313e-05		1.23447	-0.000304757
1.23317	5.66757e-05		1.23347	-0.000307868
1.23216	4.86917e-05		1.23247	-0.00031193
1.23118	4.33105e-05		1.23148	-0.000313319
1.23017	4.28724e-05		1.23047	-0.000314385
1.22917	4.28003e-05		1.22946	-0.000318857
1.22818	3.70711e-05		1.22846	-0.000324266
1.22716	2.9739e-05		1.22747	-0.000324008
1.22618	2.79139e-05		1.22646	-0.000323649
1.22519	1.61815e-05		1.22547	-0.00033038
1.22417	1.87872e-05		1.22447	-0.000337947
1.22318	1.22433e-05		1.22345	-0.000337618
1.22216	8.59104e-06		1.22245	-0.000346465
1.22119	5.33962e-06		1.22147	-0.000353504
1.22017	-6.5967e-06		1.22046	-0.000350227
1.21918	-9.07766e-06		1.21946	-0.000364676
1.21818	-1.32461e-05		1.21847	-0.000366946
1.21716	-2.46065e-05		1.21746	-0.000358859
1.21616	-2.81883e-05		1.21645	-0.000363382
1.21517	-3.08635e-05		1.21547	-0.000376582
1.21418	-4.10583e-05		1.21448	-0.000374644
1.21317	-4.21437e-05		1.21347	-0.000385526
1.21214	-4.67651e-05		1.21247	-0.000393972
1.21117	-5.91396e-05		1.21148	-0.000393002
1.21016	-6.20349e-05		1.21047	-0.000403418
1.20916	-7.13571e-05		1.20945	-0.000406779
1.20817	-7.67713e-05		1.20845	-0.000413301
1.20717	-8.6183e-05		1.20746	-0.000419281
1.20617	-9.5047e-05		1.20646	-0.000425708
1.20517	-9.56614e-05		1.20545	-0.000431212
1.20416	-0.000110133		1.20443	-0.00044171
1.20316	-0.000113615		1.20345	-0.000441757
1.20215	-0.00012182		1.20245	-0.000452776
1.20118	-0.000131792		1.20145	-0.000459696
1.20033	-0.000140586		1.20068	-0.000463836
1.19992	-0.00014998		1.20042	-0.00046152
1.20045	-3.97352e-05		1.20096	-0.000401923
1.20146	3.57314e-05		1.20195	-0.000333371
1.20247	8.91026e-05		1.20294	-0.000290815
1.20345	0.000124317		1.20397	-0.000256751
1.20445	0.000162191		1.20497	-0.000217082
1.20546	0.000193081		1.20597	-0.000193038
1.20646	0.000224842		1.20695	-0.00016763
1.20748	0.000253912		1.20796	-0.000152631
1.20846	0.000280905		1.20898	-0.000124654
1.20945	0.000305236		1.20995	-0.000102959
1.21045	0.000323277		1.21097	-8.96792e-05
1.21146	0.000345513		1.21196	-6.77558e-05
1.21246	0.000365132		1.21297	-5.43696e-05
1.21347	0.000384456		1.21398	-3.30056e-05
1.21447	0.000399821		1.21497	-2.30412e-05
1.21548	0.00041635		1.21598	-1.22539e-05
1.21646	0.000434627		1.21696	1.58111e-06
1.21744	0.00045349		1.21796	2.33225e-05
1.21845	0.000468385		1.21896	2.51119e-05
1.21946	0.000479643		1.21996	4.11307e-05
1.22046	0.00048985		1.22096	4.75643e-05
1.22145	0.000502727		1.22193	5.31001e-05
1.22243	0.000517214		1.22293	6.58909e-05
1.22345	0.000526855		1.22395	8.02795e-05
1.22444	0.000538822		1.22496	9.24358e-05
1.22545	0.000547826		1.22593	9.26432e-05
1.22645	0.000562091		1.22695	0.000108956
1.22746	0.000568188		1.22796	0.00011182
1.22846	0.000581251		1.22896	0.000124138
1.22946	0.000587724		1.22996	0.000125814
1.23047	0.000595235		1.23095	0.000131966
1.23143	0.000601352		1.23193	0.000146521
1.23244	0.000610758		1.23294	0.000149969
1.23343	0.000619629		1.23395	0.000147216
1.23443	0.000626729		1.23496	0.000164608
1.23542	0.000631721		1.23595	0.00016862
1.23642	0.000642209		1.23695	0.00017552
1.23743	0.000650894		1.23792	0.000180459
1.23844	0.000656148		1.23896	0.000187914
1.23943	0.000660235		1.23995	0.000187518
1.24043	0.000672468		1.24096	0.000187708
1.24144	0.000674373		1.24194	0.000199785
1.24247	0.000677831		1.24294	0.000200408
1.24348	0.000686927		1.24392	0.000210138
1.24448	0.000694667		1.24494	0.000213455
1.24545	0.00070266		1.24595	0.000219443
1.24643	0.000701965		1.24696	0.000220962
1.24744	0.000712947		1.24794	0.000222014
1.24845	0.000715		1.24898	0.000231337
1.24945	0.000721211		1.24996	0.000238805
1.25046	0.000724005		1.25095	0.000238243
1.25144	0.000729322		1.25195	0.00024543
1.25244	0.00073295		1.25294	0.000245766
1.25345	0.00073797		1.25397	0.000247281
1.25443	0.000746388		1.25494	0.000256015
1.25543	0.00074946		1.25594	0.000261814
1.25644	0.000750909		1.25695	0.000266468
1.25745	0.000756952		1.25793	0.000265006
1.25844	0.000764801		1.25893	0.000271156
1.25943	0.000762318		1.25995	0.00027201
1.26045	0.000767319		1.26093	0.000276438
1.26143	0.000771779		1.26193	0.000285351
1.26243	0.000772223		1.26292	0.000275051
1.26342	0.000776378		1.26395	0.000288263
1.26446	0.000783716		1.26493	0.00028952
1.26543	0.00078624		1.26594	0.000284658
1.26643	0.000788527		1.26694	0.000297096
1.26744	0.00079495		1.26794	0.000300983
1.26844	0.000797135		1.26895	0.000296143
1.26944	0.000802283		1.26996	0.000309508
1.27043	0.000806738		1.27094	0.000309963
1.27143	0.000804896		1.27195	0.000309238
1.27246	0.000810211		1.27294	0.000310024
1.27345	0.000812725		1.27393	0.00031543
1.27445	0.000816926		1.27494	0.000319008
1.27542	0.000821665		1.27593	0.000326531
1.27643	0.000819709		1.27691	0.000322673
1.27743	0.000826532		1.27793	0.000324167
1.27845	0.000831642		1.27892	0.000327801
1.27944	0.00083163		1.27995	0.000338335
1.28042	0.000830951		1.28093	0.000338718
1.28144	0.000836913		1.28193	0.000344927
1.28245	0.000836707		1.28294	0.000338924
1.28344	0.000839828		1.28394	0.000345147
1.28443	0.000845132		1.28494	0.00034777
1.28543	0.000844178		1.28595	0.000351509
1.28643	0.000847086		1.28694	0.000351163
1.28745	0.000851926		1.28795	0.000356873
1.28843	0.000851184		1.28895	0.000352239
1.28944	0.000855247		1.28995	0.000354737
1.29045	0.000858937		1.29094	0.000357359
1.29144	0.000860846		1.29194	0.000362694
1.29244	0.000862303		1.29296	0.00036553
1.29346	0.000866459		1.29395	0.000363802
1.29443	0.000865269		1.29495	0.000368844
1.29543	0.000869063		1.29594	0.000370029
1.29643	0.000873297		1.29693	0.000370387
1.29744	0.000871267		1.29795	0.000374531
1.29845	0.000880796		1.29895	0.000376098
1.29944	0.000882363		1.29994	0.000375838
1.30043	0.000883863		1.30095	0.000385271
1.30144	0.000884914		1.30194	0.000382886
1.30244	0.000886141		1.30294	0.000382441
1.30344	0.000891004		1.30393	0.000387593
1.30442	0.00088704		1.30493	0.000396933
1.30543	0.000891281		1.30594	0.00039375
1.30643	0.000892225		1.30694	0.000392453
1.30741	0.000893477		1.30793	0.00039492
1.30843	0.000899178		1.30894	0.000402382
1.30943	0.000895841		1.30989	0.000393471
1.31042	0.000910872		1.31092	0.000398277
1.31143	0.000904901		1.31192	0.000404089
1.31241	0.000902524		1.31294	0.000405012
1.31342	0.000912074		1.31393	0.000403758
1.31441	0.000911263		1.31492	0.000411975
1.31541	0.000914274		1.31594	0.000412704
1.31642	0.000913996		1.31693	0.000408583
1.31742	0.000920299		1.31795	0.000414272
1.31844	0.000918863		1.31893	0.000410793
1.31944	0.000919909		1.31994	0.000422002
1.32044	0.000924917		1.32093	0.000419168
1.32144	0.000924245		1.32192	0.000421397
1.32245	0.0009279		1.32293	0.000424276
1.32347	0.000932989		1.32394	0.000431846
1.32445	0.000931167		1.32494	0.000432355
1.32545	0.000934938		1.32592	0.000429081
1.32644	0.00093382		1.32694	0.000434201
1.32746	0.000945446		1.32796	0.000436053
1.32845	0.000937323		1.32894	0.000434767
1.32945	0.000943768		1.32994	0.000437298
1.33043	0.000945928		1.33094	0.000439162
1.33145	0.000950735		1.33196	0.000445487
1.33244	0.000951243		1.33295	0.000445126
1.33345	0.000952801		1.33396	0.000445138
1.33443	0.000957583		1.33493	0.000446164
1.33545	0.000957861		1.33593	0.000448663
1.33644	0.000958885		1.33693	0.000446709
1.33745	0.000962075		1.33794	0.000450919
1.33844	0.000966559		1.33892	0.000459996
1.33942	0.000974132		1.33995	0.000455813
1.34045	0.000966597		1.34095	0.000459265
1.34145	0.00097045		1.34195	0.000460147
1.34244	0.000976462		1.34293	0.000462465
1.34342	0.000974892		1.34394	0.000469646
1.34443	0.00097885		1.34495	0.000467568
1.34544	0.000980817		1.34595	0.000470852
1.34644	0.000982547		1.34694	0.000471488
1.34743	0.000988257		1.34795	0.000478918
1.34843	0.000987479		1.34894	0.000478813
1.34943	0.000994255		1.34993	0.000482143
1.35043	0.000988372		1.35094	0.000487668
1.35144	0.000996489		1.35195	0.000485417
1.35245	0.00100062		1.35295	0.000493381
1.35344	0.00100246		1.35393	0.000494666
1.35445	0.00100951		1.35492	0.000504372
1.35543	0.00101698		1.35593	0.000508697
1.35643	0.00101674		1.35694	0.000515362
1.35744	0.00102184		1.35793	0.000528568
1.35844	0.0010252		1.35893	0.000530205
1.35943	0.00103715		1.35994	0.000538808
1.36045	0.00104389		1.36094	0.000547053
1.36144	0.00105528		1.36194	0.000558378
1.36244	0.00107124		1.36295	0.000574276
1.36344	0.00108647		1.36396	0.000580043
1.36443	0.0010977		1.36494	0.000603127
1.36544	0.00111868		1.36594	0.000617614
1.36644	0.0011347		1.36696	0.000635222
1.36744	0.00116502		1.36797	0.000654507
1.36842	0.00120067		1.36895	0.000676445
1.36943	0.00123368		1.36993	0.000704641
1.37044	0.0012785		1.37095	0.000732945
1.37144	0.00133421		1.37195	0.000760535
1.37246	0.0013818		1.37294	0.000790895
1.37345	0.0014358		1.37393	0.00082044
1.37442	0.00148536		1.37493	0.000848285
1.37544	0.00152762		1.37595	0.000883486
1.37644	0.00158056		1.37695	0.000910938
1.37743	0.00160883		1.37795	0.000935543
1.37843	0.00165624		1.37891	0.000966549
1.37943	0.00169084		1.37993	0.000995001
1.38042	0.00173684		1.38093	0.00103132
1.38142	0.00179158		1.38192	0.00107156
1.38243	0.00185256		1.38293	0.00110319
1.38343	0.00193356		1.38393	0.00114114
1.38442	0.00203311		1.38493	0.00117717
1.38541	0.00214907		1.38593	0.00121508
1.38645	0.00228082		1.38693	0.00126627
1.38742	0.00243317		1.38794	0.0013041
1.38842	0.00259275		1.38894	0.00136869
1.38942	0.00274455		1.38992	0.00143302
1.39041	0.00289237		1.39093	0.00150197
1.39142	0.00303177		1.39194	0.00158791
1.39242	0.00312731		1.39293	0.00168059
1.39341	0.00320763		1.39394	0.00178023
1.39441	0.00326082		1.39493	0.00188774
1.39543	0.00330446		1.39593	0.0020064
1.39642	0.00331695		1.39694	0.00213281
1.39742	0.00333244		1.39794	0.00226234
1.39844	0.00333674		1.39893	0.00240492
1.39945	0.00333226		1.39995	0.00254362
1.40042	0.00331366		1.40095	0.00268453
1.40146	0.00329345		1.40194	0.00280787
1.40244	0.00326428		1.40294	0.00292038
1.40344	0.00323785		1.40393	0.00301648
1.40444	0.00319868		1.40494	0.00308923
1.40544	0.00316251		1.40595	0.00315351
1.40645	0.00312623		1.40694	0.00321318
1.40742	0.00308877		1.40795	0.00326176
1.40844	0.00305144		1.40895	0.00332053
1.40943	0.0030238		1.40994	0.00337025
1.41044	0.00299278		1.41094	0.00342994
1.41145	0.00296198		1.41193	0.00350142
1.41242	0.00293931		1.41294	0.0035689
1.41344	0.00291378		1.41395	0.00364253
1.41442	0.00289686		1.41494	0.0037142
1.41542	0.00288125		1.41594	0.00378591
1.41642	0.00286802		1.41694	0.00384387
1.41743	0.00286014		1.41797	0.00389407
1.41844	0.00284595		1.41896	0.00393172
1.41944	0.00284115		1.41996	0.00394022
1.42043	0.00283392		1.42093	0.00394269
1.42144	0.00282809		1.42194	0.00393175
1.42244	0.00281458		1.42295	0.00391938
1.42343	0.00280699		1.42393	0.00390091
1.42444	0.00280207		1.42493	0.00387315
1.42543	0.00279904		1.42594	0.00384928
1.42644	0.00278934		1.42695	0.00384325
1.42742	0.00277716		1.42794	0.00381882
1.42842	0.00277259		1.42895	0.00379495
1.42943	0.00276145		1.42995	0.00378835
1.43044	0.00275854		1.43097	0.00376661
1.43144	0.00274675		1.43196	0.00375861
1.43242	0.0027381		1.43296	0.00373393
1.43343	0.00272714		1.43396	0.00371059
1.43442	0.00271315		1.43496	0.00369467
1.43543	0.00270214		1.43597	0.00366997
1.43642	0.00268613		1.43694	0.00364713
1.43742	0.00267365		1.43794	0.00362257
1.43844	0.00266532		1.43896	0.00359238
1.43944	0.00266119		1.43995	0.00356946
1.44046	0.0026575		1.44095	0.00354863
1.44143	0.00262839		1.44194	0.00350637
1.44243	0.00262717		1.44295	0.00349005
1.44344	0.00261356		1.44396	0.00345261
1.44444	0.0025981		1.44497	0.00342373
1.44546	0.00258633		1.44598	0.00339426
1.44644	0.00256948		1.44698	0.00336061
1.44745	0.00256295		1.44797	0.00331931
1.44846	0.00254211		1.44897	0.00329682
1.44943	0.00254211		1.44996	0.00326331
1.45044	0.00251971		1.45096	0.00322514
1.45144	0.00250986		1.45197	0.00319128
1.45246	0.00249648		1.45296	0.00316476
1.45345	0.0024834		1.45397	0.00312936
1.45446	0.00246987		1.45496	0.00309597
1.45544	0.00245265		1.45594	0.0030642
1.45643	0.00245114		1.45696	0.00302172
1.45743	0.00243312		1.45795	0.00299714
1.45845	0.0024199		1.45896	0.00296799
1.45945	0.00241101		1.45995	0.0029415
1.46044	0.00239331		1.46096	0.0029108
1.46143	0.00238107		1.46195	0.00287899
1.46243	0.00237233		1.46295	0.00285452
1.46343	0.00235875		1.46395	0.00283081
1.46444	0.00234588		1.46495	0.00281384
1.46544	0.00233028		1.46594	0.00278095
1.46643	0.0023217		1.46694	0.00276329
1.46742	0.00231164		1.46792	0.00274333
1.46845	0.00230073		1.46896	0.00271889
1.46945	0.00229182		1.46997	0.00270719
1.47044	0.00228713		1.47095	0.00267985
1.47144	0.00227408		1.47194	0.00266859
1.47244	0.00226681		1.47292	0.00264919
1.47344	0.00225356		1.47395	0.00265372
1.47442	0.00224619		1.47495	0.00264057
1.47544	0.00224251		1.47594	0.00263564
1.47644	0.00223549		1.47695	0.00263018
1.47743	0.00222551		1.47794	0.0026325
1.47846	0.00222679		1.47894	0.00262983
1.47946	0.00222628		1.47997	0.00263209
1.48045	0.00221846		1.48092	0.0026418
1.48144	0.00221081		1.48196	0.00264631
1.48244	0.00221515		1.48295	0.00265768
1.48345	0.00221788		1.48396	0.00266502
1.48445	0.00221646		1.48495	0.00269097
1.48543	0.00220278		1.48594	0.00270832
1.48643	0.00220701		1.48697	0.00273605
1.48744	0.0022084		1.48795	0.00276453
1.48843	0.00221562		1.48895	0.00278712
1.48943	0.00222127		1.48994	0.00282679
1.49044	0.00222279		1.49093	0.00286599
1.49143	0.00223434		1.49192	0.00292134
1.49242	0.00223575		1.49294	0.00297395
1.49342	0.00225097		1.49393	0.00303114
1.49443	0.00226671		1.49496	0.00309531
1.49543	0.00227291		1.49594	0.00316063
1.49642	0.002287		1.49695	0.00324606
1.49743	0.00230082		1.49794	0.0033314
1.49842	0.00232311		1.49896	0.00341473
1.49945	0.00234044		1.49995	0.0035151
1.50042	0.00235808		1.50094	0.00362418
1.50142	0.00238761		1.50194	0.0037457
1.50244	0.00241092		1.50295	0.00387974
1.50344	0.00244722		1.50397	0.00401328
1.50442	0.0024678		1.50496	0.00416782
1.5054	0.00250159		1.50596	0.00431989
1.50641	0.00254207		1.50695	0.00450629
1.50742	0.00258117		1.50795	0.00469338
1.50841	0.0026265		1.50896	0.00490165
1.50942	0.0026732		1.50995	0.00511756
1.5104	0.00272257		1.51094	0.00535768
1.51141	0.00278267		1.51195	0.00561788
1.51239	0.0028408		1.51295	0.00589308
1.51341	0.00290198		1.51395	0.00617222
1.5144	0.00297751		1.51494	0.00648888
1.5154	0.00304416		1.51594	0.00682842
1.5164	0.00313044		1.51695	0.00719246
1.51741	0.00321663		1.51793	0.00757346
1.51841	0.00330497		1.51893	0.00798577
1.5194	0.00341275		1.51994	0.00843323
1.52041	0.00351398		1.52093	0.00889858
1.52141	0.00363498		1.52199	0.00943594
1.52243	0.00375107		1.52308	0.0100373
1.52343	0.0038891		1.52408	0.0106086
1.52441	0.00402645		1.52507	0.0112262
1.52541	0.00417769		1.52607	0.0118643
1.5264	0.00433295		1.52705	0.0125564
1.52741	0.00450904		1.52808	0.013287
1.52841	0.00468978		1.52907	0.0140591
1.5294	0.00487817		1.53005	0.0148798
1.53038	0.00508193		1.53105	0.0157433
1.5314	0.00531486		1.53205	0.01666
1.5324	0.0055455		1.53305	0.0176249
1.5334	0.00578392		1.53405	0.0186404
1.53438	0.00605534		1.53504	0.0197239
1.53537	0.00633675		1.53604	0.0208557
1.53638	0.00664127		1.53703	0.0220469
1.53737	0.00695469		1.53805	0.0232994
1.53838	0.00728906		1.53905	0.0246142
1.53937	0.0076472		1.54003	0.0259904
1.54037	0.00802049		1.54103	0.027436
1.54135	0.00842877		1.54204	0.0289485
1.54235	0.00884868		1.54305	0.0305338
1.54336	0.00929177		1.54405	0.0321852
1.54449	0.00985907		1.54503	0.0339189
1.5455	0.0103692		1.54604	0.0357281
1.54651	0.010902		1.54705	0.0376095
1.54752	0.0114606		1.54803	0.0395642
1.5485	0.0120497		1.54904	0.0415986
1.5495	0.0126732		1.55003	0.0437183
1.55052	0.0133308		1.55104	0.0459282
1.55151	0.0140208		1.55202	0.0482128
1.5525	0.014747		1.55304	0.050615
1.5535	0.0155143		1.55403	0.053076
1.55451	0.0163187		1.55504	0.0556296
1.5555	0.0171541		1.55605	0.0582689
1.55652	0.0180381		1.55705	0.0610042
1.5575	0.0189637		1.55804	0.0638122
1.55851	0.0199362		1.55903	0.0667334
1.55952	0.0209446		1.56003	0.0697502
1.56051	0.0220095		1.56103	0.0728637
1.5615	0.0231271		1.56204	0.0760447
1.56251	0.0242853		1.56303	0.079335
1.56351	0.0255039		1.56404	0.0827287
1.56452	0.0267659		1.56502	0.0862071
1.5655	0.0280923		1.566	0.0897912
1.56652	0.0294656		1.567	0.093481
1.56752	0.0309005		1.56799	0.097252
1.56851	0.0324054		1.56906	0.101383
1.56952	0.0339503		1.57011	0.105752
1.57052	0.0355832		1.57113	0.109882
1.57152	0.037266		1.57213	0.114075
1.57251	0.0390075		1.57314	0.118358
1.5735	0.0408263		1.57414	0.12275
1.57451	0.0426982		1.57511	0.127246
1.57549	0.044651		1.57614	0.13184
1.57651	0.0466749		1.57711	0.136541
1.5775	0.0487594		1.57813	0.14132
1.57851	0.0509177		1.5791	0.146207
1.5795	0.0531527		1.58011	0.151179
1.5805	0.055469		1.58113	0.156257
1.58149	0.0578622		1.58211	0.1614
1.58248	0.0603266		1.58312	0.166683
1.58349	0.0628582		1.58411	0.172019
1.58448	0.0654822		1.58511	0.177472
1.58547	0.0681756		1.58611	0.182976
1.58648	0.0709801		1.5871	0.188605
1.58747	0.0738409		1.58811	0.194304
1.58846	0.0767848		1.58908	0.200106
1.58946	0.0798261		1.59009	0.206001
1.59045	0.0829304		1.59109	0.211991
1.59145	0.0861408		1.59211	0.21805
1.59246	0.0894219		1.5931	0.224212
1.59347	0.0927663		1.5941	0.23045
1.59446	0.096195		1.59509	0.236748
1.59545	0.0997505		1.59608	0.243169
1.59655	0.103742		1.59709	0.249715
1.5976	0.107675		1.5981	0.256329
1.59859	0.111488		1.59911	0.262964
1.59959	0.115365		1.60012	0.269696
1.60059	0.119335		1.60111	0.276536
1.60159	0.123413		1.60213	0.283436
1.6026	0.127539		1.6031	0.290407
1.60359	0.13175		1.60411	0.297434
1.60459	0.136059		1.60512	0.304564
1.6056	0.140441		1.60612	0.311756
1.60657	0.144881		1.60711	0.319004
1.60758	0.149437		1.60809	0.32631
1.60861	0.15406		1.6091	0.3337
1.60959	0.158748		1.61011	0.341156
1.61059	0.163546		1.61108	0.348692
1.61159	0.168389		1.6121	0.356286
1.61256	0.173336		1.61308	0.363932
1.6136	0.178323		1.61409	0.371663
1.61458	0.183391		1.61512	0.379453
1.61558	0.18853		1.6161	0.387289
1.61658	0.193754		1.61709	0.395199
1.61758	0.199043		1.61808	0.403172
1.61859	0.204411		1.61908	0.411204
1.61956	0.209845		1.6201	0.419285
1.62059	0.215325		1.6211	0.42741
1.6216	0.220939		1.62211	0.435634
1.62259	0.226583		1.6231	0.443932
1.62358	0.232248		1.62409	0.452203
1.62458	0.238016		1.62509	0.460526
1.62561	0.243804		1.62611	0.468903
1.6266	0.249652		1.6271	0.477333
1.62758	0.255564		1.6281	0.485832
1.62858	0.261537		1.62911	0.49432
1.62958	0.267566		1.63011	0.50286
1.63059	0.273644		1.63111	0.511478
1.6316	0.2798		1.6321	0.520151
1.63261	0.285987		1.6331	0.528833
1.6336	0.29219		1.63409	0.537576
1.63461	0.29847		1.63513	0.546425
1.63562	0.304781		1.63612	0.555202
1.6366	0.311129		1.6371	0.564052
1.6376	0.3175		1.63811	0.572963
1.63861	0.32395		1.63909	0.581855
1.63962	0.330444		1.64011	0.59082
1.64059	0.336927		1.64109	0.599799
1.64159	0.343466		1.64211	0.608834
1.64258	0.350083		1.6431	0.617888
1.64361	0.356747		1.6441	0.626975
1.64459	0.363429		1.64509	0.636105
1.64558	0.370156		1.6461	0.645293
1.64659	0.376901		1.64708	0.654477
1.64762	0.383711		1.6481	0.663781
1.64862	0.390525		1.6491	0.673055
1.6496	0.397374		1.6501	0.682363
1.6506	0.404275		1.65111	0.69167
1.65161	0.411216		1.65209	0.700958
1.65261	0.418159		1.65307	0.710352
1.65361	0.425136		1.6541	0.719758
1.6546	0.432113		1.6551	0.729205
1.65563	0.439185		1.65611	0.738652
1.6566	0.446246		1.65709	0.748135
1.65759	0.453303		1.6581	0.7576
1.6586	0.46044		1.65909	0.767096
1.6596	0.467563		1.66008	0.776634
1.6606	0.474683		1.66106	0.7862
1.66161	0.481885		1.66209	0.795777
1.6626	0.48907		1.66308	0.805353
1.66359	0.49628		1.66407	0.814963
1.66459	0.503519		1.66506	0.824568
1.6656	0.510812		1.66608	0.83417
1.66659	0.518071		1.66706	0.843614
1.66759	0.525357		1.66808	0.852951
1.66857	0.532658		1.66905	0.862634
1.66958	0.539989		1.67007	0.872382
1.6706	0.547352		1.67104	0.882155
1.6716	0.554708		1.67207	0.891992
1.67261	0.562084		1.67304	0.901844
1.67359	0.569521		1.67407	0.911753
1.6746	0.576931		1.67507	0.921644
1.67559	0.584387		1.67605	0.931464
1.67658	0.591816		1.67707	0.941325
1.67758	0.599275		1.67808	0.95122
1.6786	0.606768		1.67909	0.961183
1.67958	0.614216		1.68009	0.971052
1.68059	0.621732		1.68108	0.981
1.68158	0.629197		1.68209	0.990932
1.68259	0.636715		1.68308	1.00086
1.6836	0.644277		1.68409	1.01081
1.68457	0.651804		1.68508	1.02082
1.68561	0.659336		1.68613	1.03164
1.68658	0.666905		1.68721	1.04285
1.68758	0.674453		1.68823	1.05287
1.68858	0.681982		1.68922	1.06305
1.68959	0.689602		1.69025	1.07329
1.69055	0.697178		1.69123	1.08344
1.69156	0.704778		1.69222	1.09381
1.69259	0.712394		1.69323	1.10409
1.69358	0.720014		1.69422	1.11429
1.69459	0.727635		1.69521	1.12453
1.69557	0.735212		1.69621	1.13472
1.69657	0.742873		1.69723	1.14503
1.69757	0.750476		1.69822	1.15528
1.69858	0.758074		1.69922	1.16565
1.69948	0.764936		1.70009	1.1746
1.69992	0.768358		1.70053	1.17767

## Sheet: Fig. 1c
Au(111)			Au(111) with (P)-thiadiazole-[7]helicene
Potential vs. RHE / V	Current / mA		NiOx on Au with (M)-thiadiazole-[7]helicene	Current / mA
2.19983	0.673696		2.19994	0.416399
2.19884	0.664872		2.19893	0.408708
2.19786	0.656028		2.19795	0.401371
2.19686	0.647265		2.19695	0.394215
2.19586	0.638466		2.19593	0.387078
2.19484	0.629866		2.19494	0.379886
2.19385	0.621216		2.19395	0.372656
2.19285	0.612354		2.19294	0.365364
2.19184	0.603463		2.19196	0.358128
2.19085	0.594675		2.19095	0.351051
2.18984	0.585967		2.18993	0.344119
2.18885	0.577314		2.18895	0.337472
2.18786	0.56875		2.18795	0.331207
2.18687	0.56041		2.18696	0.32528
2.18586	0.552196		2.18594	0.319586
2.18484	0.543808		2.18494	0.31405
2.18384	0.53537		2.18393	0.308848
2.18284	0.526843		2.18293	0.303946
2.18184	0.518319		2.18193	0.299138
2.18086	0.509917		2.1809	0.294162
2.17983	0.50155		2.17994	0.288896
2.17885	0.493256		2.17895	0.283411
2.17786	0.485183		2.17795	0.277852
2.17685	0.477224		2.17693	0.272448
2.17584	0.469375		2.17594	0.267291
2.17485	0.461674		2.17495	0.262476
2.17385	0.454153		2.17395	0.257848
2.17286	0.446795		2.17296	0.253055
2.17186	0.439584		2.17194	0.248039
2.17085	0.432398		2.17094	0.242904
2.16985	0.42533		2.16995	0.237684
2.16888	0.41841		2.16897	0.232336
2.16787	0.411441		2.16797	0.226866
2.16686	0.404451		2.16695	0.221329
2.16586	0.39752		2.16596	0.215836
2.16485	0.390603		2.16496	0.210483
2.16386	0.383702		2.16395	0.205263
2.16288	0.376818		2.16296	0.200232
2.16185	0.370019		2.16197	0.195406
2.16089	0.363269		2.16097	0.190724
2.15989	0.356505		2.15995	0.186146
2.15887	0.349717		2.15896	0.18164
2.15788	0.343071		2.15795	0.177188
2.15688	0.336588		2.15696	0.172712
2.15589	0.330387		2.15595	0.168226
2.15488	0.324036		2.15496	0.163797
2.15388	0.317737		2.15397	0.159488
2.15288	0.311583		2.15296	0.155333
2.15188	0.305421		2.15195	0.151333
2.15087	0.299291		2.15096	0.147498
2.14986	0.293222		2.14998	0.143849
2.14888	0.287212		2.14898	0.140421
2.1479	0.281194		2.14798	0.137322
2.14687	0.275246		2.14695	0.13457
2.14587	0.269308		2.14596	0.131896
2.14487	0.263525		2.14497	0.129031
2.14386	0.257797		2.14397	0.126068
2.14285	0.252113		2.14297	0.12312
2.14185	0.246527		2.14196	0.120144
2.14086	0.240991		2.14096	0.117013
2.13986	0.235498		2.13996	0.113713
2.13888	0.230008		2.13897	0.110308
2.13785	0.224487		2.13796	0.1069
2.13685	0.219024		2.13697	0.103516
2.13586	0.213601		2.13596	0.100186
2.13486	0.208268		2.13498	0.0969297
2.1339	0.20306		2.13397	0.0937824
2.13286	0.19803		2.13298	0.0908149
2.13185	0.193161		2.13199	0.0879807
2.13085	0.188349		2.13094	0.085275
2.12986	0.1836		2.12995	0.0826943
2.12887	0.178921		2.12896	0.080178
2.12788	0.174306		2.12796	0.0777127
2.12686	0.169748		2.12696	0.0752905
2.12586	0.165289		2.12594	0.0729422
2.12485	0.160908		2.12496	0.0706867
2.12387	0.156695		2.12395	0.0684867
2.12287	0.152601		2.12296	0.0663482
2.12187	0.148615		2.12194	0.0643014
2.12087	0.144787		2.12098	0.0623639
2.11988	0.141118		2.11995	0.0605011
2.11886	0.137624		2.11897	0.0587313
2.11788	0.134306		2.11796	0.0570333
2.11686	0.131137		2.11694	0.0553711
2.11588	0.128007		2.11595	0.0537273
2.11488	0.124879		2.11497	0.0521122
2.11389	0.121726		2.11395	0.0505389
2.11287	0.118575		2.11294	0.0490438
2.11187	0.115441		2.11185	0.0474576
2.11088	0.112321		2.11076	0.0459871
2.10987	0.109219		2.10978	0.0447144
2.10888	0.106146		2.10878	0.0434466
2.10788	0.103102		2.10777	0.0421686
2.10687	0.100156		2.10676	0.0408905
2.10587	0.0972956		2.10576	0.0396153
2.10485	0.0944928		2.10476	0.0383497
2.10386	0.0917464		2.10378	0.0371157
2.10287	0.0890658		2.10276	0.0359335
2.10184	0.0864452		2.10178	0.0348263
2.10087	0.0838859		2.10077	0.0338279
2.09988	0.0813831		2.09978	0.0328794
2.09887	0.0789431		2.09875	0.0319369
2.09786	0.0765594		2.09776	0.0309721
2.09687	0.0742184		2.09675	0.0300193
2.09587	0.0719307		2.09579	0.0290986
2.09488	0.069711		2.0948	0.0282266
2.0939	0.0675465		2.09377	0.0273969
2.09289	0.065431		2.09278	0.0266376
2.09186	0.0634084		2.09178	0.025948
2.09087	0.0614424		2.0908	0.0253088
2.08987	0.0595252		2.08979	0.0247126
2.08886	0.0576564		2.08879	0.0241197
2.08787	0.0558467		2.08778	0.0234931
2.08689	0.0541195		2.08678	0.0228291
2.08588	0.0524788		2.08576	0.0221482
2.08489	0.0509201		2.08479	0.0214656
2.08388	0.0494424		2.08377	0.0207669
2.08277	0.0478573		2.0828	0.020052
2.08168	0.0463699		2.08179	0.0193324
2.08068	0.0450887		2.0808	0.0186255
2.07968	0.0438429		2.07978	0.01794
2.07869	0.0426106		2.07879	0.0172894
2.07766	0.0413831		2.0778	0.0166833
2.07669	0.0401678		2.07677	0.0161169
2.07569	0.0389642		2.07577	0.0155902
2.07469	0.0377809		2.07475	0.0150804
2.07369	0.0366249		2.07378	0.0145839
2.07269	0.0355048		2.07277	0.0140976
2.07169	0.0344005		2.07178	0.0136307
2.07069	0.03331		2.0708	0.0131926
2.06968	0.0322585		2.06978	0.0128076
2.06869	0.0312364		2.06878	0.0124842
2.06768	0.0302655		2.06778	0.0122119
2.06668	0.0293454		2.06677	0.0119583
2.06566	0.0284722		2.06577	0.0117037
2.06469	0.0276494		2.06478	0.0114118
2.06368	0.0268721		2.06378	0.0110849
2.06266	0.02613		2.06278	0.010742
2.0617	0.0254129		2.06178	0.0103984
2.06069	0.0247091		2.06081	0.010071
2.05967	0.0240137		2.05978	0.00977144
2.05868	0.02332		2.05877	0.00949471
2.05766	0.022636		2.05776	0.00924981
2.05668	0.0219606		2.05677	0.00900367
2.05568	0.0213128		2.05577	0.00874556
2.05468	0.0206897		2.05477	0.00847897
2.05367	0.0200911		2.05377	0.00820734
2.05266	0.0195199		2.05278	0.00794681
2.05169	0.0189734		2.05176	0.00769397
2.0507	0.018452		2.05078	0.0074514
2.04969	0.0179491		2.04978	0.00722387
2.04868	0.0174679		2.04879	0.00700233
2.04767	0.0169968		2.04778	0.00678698
2.04669	0.0165351		2.04676	0.00658475
2.04568	0.0160785		2.0458	0.00638634
2.04469	0.015629		2.04477	0.00619758
2.0437	0.0151918		2.04375	0.00601593
2.0427	0.0147672		2.04276	0.00584498
2.04172	0.0143557		2.04175	0.00567591
2.04069	0.01396		2.04077	0.00550792
2.03969	0.013578		2.03976	0.00534753
2.03868	0.0132007		2.03876	0.0051924
2.0377	0.0128396		2.03776	0.00505025
2.03669	0.0124876		2.03677	0.00491975
2.03568	0.0121505		2.03567	0.0047857
2.0347	0.0118234		2.03456	0.00466442
2.03367	0.0115098		2.03357	0.00455445
2.03269	0.0112063		2.03258	0.00443767
2.03169	0.0109155		2.03156	0.004323
2.0307	0.0106307		2.03058	0.00420707
2.02967	0.01036		2.02956	0.00409671
2.02867	0.0100976		2.02856	0.00398763
2.02769	0.00984548		2.02756	0.00388277
2.02669	0.00960451		2.02657	0.00378123
2.02569	0.00936215		2.02558	0.00368144
2.02467	0.00913673		2.02458	0.00358653
2.02368	0.00890233		2.02357	0.00349376
2.02269	0.00867848		2.02256	0.00340982
2.0217	0.00846035		2.02159	0.00332019
2.02067	0.00825026		2.02058	0.00323464
2.01967	0.00804395		2.01957	0.00315062
2.01868	0.00785326		2.01859	0.00307271
2.01768	0.00766386		2.01758	0.00299757
2.01668	0.00748267		2.0166	0.00292696
2.01568	0.00730237		2.01558	0.00285539
2.01467	0.00713286		2.01457	0.00278742
2.01369	0.00697142		2.01356	0.00271987
2.0127	0.0068124		2.01258	0.0026542
2.01169	0.00666381		2.01159	0.00259291
2.0107	0.00651961		2.01058	0.0025366
2.00969	0.00637748		2.00958	0.00248223
2.00868	0.00623736		2.00859	0.00243002
2.00771	0.006103		2.0076	0.00237856
2.00668	0.00596598		2.0066	0.00232989
2.0057	0.00583587		2.00559	0.00227771
2.00468	0.00570744		2.00459	0.00223342
2.00368	0.0055832		2.0036	0.00218755
2.00268	0.00546679		2.00259	0.00214678
2.00168	0.00534861		2.00159	0.00210145
2.00069	0.00523353		2.00057	0.00205291
1.99968	0.00512429		1.99959	0.00200331
1.99865	0.00501748		1.99858	0.00195472
1.99769	0.00491077		1.99757	0.00190802
1.99657	0.00479171		1.99659	0.0018653
1.99557	0.00469427		1.99558	0.00182469
1.99458	0.00459807		1.99458	0.00178761
1.99358	0.00450784		1.99358	0.00175129
1.9926	0.00442025		1.99261	0.00171798
1.9916	0.00432938		1.9916	0.00168353
1.99059	0.00424407		1.99058	0.00165174
1.9896	0.00416116		1.98961	0.00162183
1.98857	0.00407955		1.98861	0.00159416
1.98758	0.00400056		1.98759	0.00156293
1.98658	0.00392396		1.98661	0.00153676
1.98558	0.00384736		1.98559	0.00150892
1.98459	0.00377524		1.98461	0.00147949
1.98358	0.00370583		1.9836	0.00145154
1.98258	0.00363593		1.98261	0.00142525
1.98159	0.00356602		1.98159	0.0014002
1.9806	0.00350107		1.98059	0.00137554
1.97957	0.00343589		1.97959	0.00135329
1.9786	0.00337271		1.97861	0.00133408
1.9776	0.00331268		1.9776	0.0013176
1.9766	0.00325662		1.97659	0.00130172
1.97558	0.00320076		1.97556	0.00128379
1.97458	0.00314651		1.97458	0.0012619
1.9736	0.00309561		1.97359	0.00123964
1.97261	0.0030446		1.97259	0.00122063
1.97159	0.00299414		1.9716	0.00119782
1.97058	0.00294254		1.97058	0.00117647
1.96958	0.00289368		1.96959	0.00115469
1.96859	0.00284234		1.9686	0.00113473
1.96761	0.00279604		1.96761	0.00111415
1.9666	0.0027472		1.96661	0.00109432
1.96558	0.00270152		1.96561	0.00107502
1.9646	0.00265593		1.9646	0.00105831
1.96361	0.00261348		1.96359	0.00104076
1.96259	0.00256933		1.9626	0.00102934
1.96158	0.00252928		1.9616	0.00101767
1.96059	0.00248635		1.96061	0.00100976
1.95961	0.00244578		1.95959	0.000999383
1.95861	0.0024073		1.95861	0.000985407
1.95761	0.00237296		1.9576	0.000968025
1.9566	0.00233475		1.95659	0.000948281
1.95559	0.00229852		1.9556	0.000930794
1.95459	0.00226306		1.95459	0.00091253
1.95359	0.00223167		1.95359	0.00089641
1.9526	0.00219925		1.95259	0.000881931
1.95158	0.00216506		1.9516	0.000869178
1.95059	0.00213846		1.95059	0.000853871
1.94961	0.00210595		1.94958	0.000843265
1.94858	0.00207952		1.9486	0.000829499
1.94758	0.00205132		1.94759	0.000816074
1.94659	0.00202301		1.9466	0.000806219
1.94558	0.00199568		1.94559	0.000796358
1.9446	0.00197035		1.94459	0.000784544
1.9436	0.00194359		1.9436	0.000773743
1.94258	0.00191881		1.94258	0.000762542
1.9416	0.00189581		1.94158	0.00075316
1.94057	0.00187164		1.9406	0.000740554
1.9396	0.00184887		1.93959	0.000727693
1.9386	0.00182682		1.93858	0.000719008
1.93758	0.00180451		1.9376	0.000710116
1.93661	0.00178362		1.9366	0.000703753
1.9356	0.00176014		1.93559	0.000693789
1.93461	0.00173941		1.9346	0.000687731
1.93361	0.00171887		1.9336	0.000679017
1.9326	0.0016986		1.93259	0.00067234
1.93161	0.00167679		1.93158	0.000665709
1.9306	0.00165404		1.9306	0.000661309
1.9296	0.00163648		1.92959	0.00065676
1.92859	0.00161249		1.92861	0.000648562
1.92758	0.00159402		1.92759	0.000642039
1.92657	0.00157583		1.92657	0.000634574
1.92561	0.00155678		1.92559	0.000629265
1.9246	0.00153858		1.9246	0.000622062
1.92361	0.0015218		1.92362	0.000611759
1.92259	0.00150244		1.9226	0.000605242
1.92158	0.00148507		1.92159	0.000596116
1.9206	0.00146758		1.92061	0.000591576
1.9196	0.00145088		1.91962	0.000583841
1.9186	0.00143575		1.9186	0.000576191
1.91761	0.00141654		1.9176	0.00056619
1.9166	0.00139886		1.9166	0.000559971
1.91561	0.00138314		1.9156	0.000552586
1.9146	0.00136599		1.91461	0.000545503
1.91359	0.00135148		1.9136	0.000538676
1.91261	0.00133508		1.91261	0.000533024
1.91159	0.00132111		1.9116	0.000528718
1.91061	0.00130499		1.9106	0.000522108
1.90959	0.00129022		1.9096	0.00051546
1.9086	0.00127367		1.9086	0.00050902
1.90758	0.00126257		1.90758	0.000501652
1.90658	0.00124839		1.90658	0.000495569
1.90557	0.00123544		1.90559	0.000488708
1.90458	0.00122137		1.9046	0.000482826
1.90356	0.00120746		1.90358	0.000478114
1.90259	0.00119631		1.90257	0.000477501
1.90157	0.00118227		1.90158	0.000474639
1.90058	0.00117055		1.90058	0.00046915
1.89957	0.00116085		1.89957	0.000465818
1.89857	0.00114857		1.89859	0.000461098
1.89759	0.00113886		1.89758	0.000454898
1.89658	0.00112546		1.89659	0.000452495
1.89559	0.00111783		1.89558	0.000444949
1.8946	0.00110549		1.89459	0.000444466
1.89358	0.00109372		1.89359	0.000438974
1.89259	0.00108484		1.89258	0.000434993
1.89158	0.00107183		1.89156	0.000429453
1.89059	0.00106206		1.89058	0.000426699
1.88959	0.00105065		1.88959	0.000418975
1.8886	0.00104096		1.88858	0.000415676
1.88758	0.00102549		1.88759	0.000412651
1.8866	0.00101732		1.88658	0.000409769
1.88561	0.0010057		1.88557	0.000405911
1.88459	0.00099471		1.8846	0.000402858
1.88359	0.000986277		1.8836	0.000395225
1.88259	0.000974409		1.8826	0.000389093
1.88159	0.000964922		1.8816	0.000383104
1.88061	0.00095381		1.88061	0.00038096
1.87959	0.000944767		1.87959	0.000373326
1.8786	0.000935899		1.87859	0.000371459
1.87759	0.000925575		1.8776	0.000367558
1.87661	0.000915966		1.87658	0.00036843
1.87558	0.000907949		1.87558	0.00036093
1.87461	0.000897027		1.87461	0.000361061
1.87358	0.000887089		1.87359	0.00036167
1.8726	0.000879829		1.87259	0.000357062
1.8716	0.000872948		1.87159	0.000353274
1.8706	0.000865254		1.87058	0.000349417
1.86959	0.000855528		1.86959	0.000345547
1.86859	0.000849807		1.86859	0.00034114
1.86759	0.000840867		1.86758	0.000337428
1.86658	0.000834109		1.86659	0.000334513
1.86559	0.000826998		1.86561	0.0003343
1.86459	0.000819072		1.86459	0.000331916
1.86361	0.000811985		1.86359	0.000326887
1.86259	0.00080748		1.86257	0.000323306
1.8616	0.000796535		1.86158	0.000322004
1.8606	0.000788393		1.8606	0.000316345
1.8596	0.000782543		1.8596	0.000313668
1.85861	0.000774817		1.8586	0.000310921
1.8576	0.000766826		1.8576	0.000307036
1.85661	0.000757546		1.8566	0.000306084
1.8556	0.000750074		1.85559	0.000301126
1.8546	0.000745461		1.85459	0.000297299
1.85359	0.000735626		1.85358	0.000296998
1.8526	0.00072986		1.85258	0.00029448
1.8516	0.000722598		1.85159	0.000293637
1.8506	0.000713049		1.85061	0.0002881
1.84961	0.000706642		1.84958	0.000286031
1.8486	0.000699349		1.84857	0.000283361
1.8476	0.000691694		1.84759	0.000282117
1.84659	0.000686405		1.84658	0.000278306
1.84561	0.000682097		1.8456	0.000274781
1.8446	0.000671762		1.84459	0.000273269
1.8436	0.00066572		1.84358	0.000268715
1.84257	0.000661199		1.84259	0.000266305
1.84162	0.000656526		1.84159	0.000264832
1.84061	0.000649635		1.8406	0.000262179
1.8396	0.000646654		1.83959	0.000261193
1.8386	0.000639894		1.83858	0.000258463
1.8376	0.000633988		1.83757	0.000257554
1.8366	0.000628923		1.83658	0.000255658
1.83561	0.000623205		1.8356	0.000251356
1.83459	0.000616327		1.83459	0.00024817
1.83359	0.000610574		1.83358	0.000245359
1.8326	0.000607285		1.83258	0.000243832
1.83157	0.000600962		1.8316	0.000242178
1.8306	0.000593939		1.83059	0.000240307
1.82959	0.000588025		1.82957	0.000236888
1.82857	0.000583523		1.82857	0.000236142
1.82759	0.000578905		1.82759	0.000233665
1.82659	0.000571187		1.82658	0.000230518
1.8256	0.00056584		1.82557	0.00022869
1.82459	0.000561426		1.82456	0.0002267
1.82358	0.000553792		1.82358	0.000224271
1.82257	0.00054948		1.82256	0.000221526
1.82161	0.000545815		1.82159	0.000222932
1.82059	0.0005405		1.82058	0.000221112
1.81958	0.000535807		1.81958	0.000220154
1.8186	0.00052915		1.81857	0.000216092
1.81759	0.00052408		1.81758	0.000211256
1.8166	0.000520168		1.81658	0.000207207
1.8156	0.000514164		1.81558	0.000201415
1.81458	0.000510113		1.81459	0.00019872
1.81359	0.000507647		1.81358	0.000195307
1.81259	0.000502236		1.81259	0.000195075
1.81159	0.000498029		1.81159	0.000192318
1.81061	0.000493534		1.81059	0.000193124
1.80962	0.000488458		1.80959	0.000192248
1.8086	0.000482873		1.80858	0.00018946
1.80761	0.000479632		1.8076	0.000187036
1.8066	0.000475106		1.8066	0.000186071
1.80561	0.000470716		1.80559	0.000185076
1.80459	0.000465656		1.80458	0.000184055
1.80361	0.000463835		1.80358	0.000182619
1.80262	0.000457392		1.80261	0.000181395
1.80158	0.000456798		1.80161	0.000175965
1.80081	0.000453437		1.80087	0.000172295
1.80041	0.000454836		1.80055	0.000178049
1.801	0.000471823		1.80109	0.000187087
1.80203	0.000485735		1.8021	0.000196277
1.80301	0.000495838		1.80311	0.000200037
1.804	0.000505429		1.80409	0.000207704
1.80501	0.000514422		1.80508	0.000211283
1.80598	0.000522828		1.80609	0.000215807
1.807	0.000530538		1.8071	0.000218958
1.80799	0.000538902		1.80811	0.0002254
1.80898	0.000548335		1.80909	0.000228697
1.81	0.000555626		1.8101	0.00023635
1.81101	0.000562931		1.81109	0.000239804
1.81201	0.000568154		1.8121	0.000245424
1.81299	0.000579289		1.8131	0.000249285
1.81398	0.000584113		1.8141	0.000249805
1.81498	0.000589387		1.81509	0.000250578
1.81599	0.000598311		1.81609	0.000251728
1.817	0.000606241		1.81709	0.000252177
1.81799	0.000611234		1.81808	0.000254969
1.81898	0.000617595		1.81908	0.000256383
1.81999	0.00062453		1.82009	0.000260006
1.82098	0.000630125		1.8211	0.000263071
1.82197	0.000637319		1.82208	0.000267058
1.82297	0.000646842		1.82308	0.000270985
1.82397	0.000652778		1.82407	0.000270893
1.82498	0.000658498		1.82507	0.000274874
1.82599	0.00066542		1.82607	0.000275379
1.82701	0.000673762		1.82708	0.000278757
1.82797	0.000681484		1.82811	0.000282566
1.82898	0.000688107		1.8291	0.000283568
1.82999	0.000693543		1.83009	0.000287848
1.83098	0.0007013		1.83111	0.000291998
1.83197	0.000707029		1.83211	0.000296254
1.83299	0.00071259		1.83309	0.000301434
1.834	0.000717261		1.8341	0.000306857
1.83498	0.000724967		1.8351	0.000309827
1.83599	0.000731165		1.8361	0.00031306
1.83697	0.000735324		1.8371	0.000317485
1.83798	0.000743422		1.83809	0.000320103
1.83898	0.000751212		1.83912	0.000322785
1.83999	0.000758525		1.84011	0.000321655
1.84098	0.000764943		1.84111	0.000324203
1.84201	0.000771679		1.8421	0.000324911
1.84298	0.000779449		1.84308	0.000327834
1.84399	0.000788123		1.84409	0.00033057
1.84499	0.000793542		1.84511	0.000330364
1.84601	0.000801234		1.8461	0.00033586
1.84698	0.000808437		1.8471	0.000336833
1.84796	0.000816096		1.8481	0.000340866
1.84898	0.000823878		1.84909	0.000340536
1.84998	0.000832707		1.85009	0.000345507
1.85098	0.000844051		1.8511	0.000348212
1.85196	0.000848832		1.85211	0.000350392
1.85299	0.000858773		1.8531	0.000351056
1.85399	0.000864878		1.85408	0.000351683
1.85498	0.000872399		1.85512	0.000355337
1.85599	0.000879356		1.85609	0.000358531
1.857	0.000887686		1.85711	0.000362448
1.85799	0.000894773		1.85811	0.000368029
1.85899	0.000901079		1.8591	0.000372951
1.85998	0.000907212		1.86011	0.00038112
1.86098	0.000916961		1.8611	0.000387108
1.86197	0.000925291		1.86209	0.000390499
1.86298	0.000932604		1.86308	0.000390869
1.86397	0.000938538		1.86409	0.000390627
1.86498	0.000947754		1.86511	0.000394392
1.866	0.00095735		1.8661	0.000395757
1.86699	0.000965171		1.86708	0.000398422
1.86799	0.000974449		1.86808	0.000404772
1.86897	0.000983453		1.86908	0.000409292
1.86998	0.000993783		1.87007	0.000415676
1.87099	0.00100392		1.8711	0.000418203
1.87199	0.0010136		1.87208	0.000420762
1.87299	0.00102087		1.87307	0.000421347
1.87399	0.00103275		1.87409	0.000427288
1.87499	0.00104264		1.8751	0.000431077
1.87598	0.00105148		1.87609	0.000434468
1.877	0.00106129		1.87708	0.000434982
1.87799	0.00107202		1.87808	0.000438995
1.87901	0.00108455		1.8791	0.000440988
1.88	0.00109465		1.88008	0.000444196
1.88099	0.0011037		1.88109	0.000448981
1.88199	0.00111656		1.88209	0.000454129
1.88298	0.00112829		1.88309	0.00045889
1.884	0.00113664		1.8841	0.000463193
1.88498	0.00114866		1.8851	0.000468816
1.88599	0.00116057		1.88611	0.000473059
1.88698	0.00117204		1.88709	0.00048022
1.88799	0.00118278		1.88811	0.00048314
1.88897	0.00119672		1.88912	0.000487546
1.88998	0.00120939		1.89012	0.000490971
1.89099	0.00122243		1.89108	0.000495924
1.89196	0.00123468		1.89209	0.000501143
1.89297	0.00124945		1.89311	0.000506009
1.89397	0.00126216		1.89408	0.000511582
1.89497	0.00127704		1.89511	0.000516124
1.89598	0.00128979		1.89609	0.000520708
1.89698	0.00130229		1.89707	0.000523241
1.89797	0.00131683		1.89808	0.000528866
1.89896	0.00133109		1.8991	0.000534421
1.89998	0.00134591		1.9001	0.000538671
1.90098	0.00135731		1.90109	0.000544561
1.90196	0.00137548		1.9021	0.000550728
1.90297	0.00139166		1.90309	0.000556183
1.90397	0.00140391		1.9041	0.000563394
1.90498	0.00142257		1.90509	0.000569821
1.90599	0.00143849		1.90608	0.00057661
1.90697	0.00145697		1.9071	0.000582793
1.90798	0.0014731		1.90809	0.000584236
1.90898	0.0014922		1.9091	0.000590164
1.90998	0.00151287		1.9101	0.000596215
1.91095	0.00153033		1.9111	0.000600752
1.91197	0.00155028		1.9121	0.000605567
1.91298	0.00156664		1.91309	0.000613399
1.91397	0.00158752		1.9141	0.000619923
1.91498	0.00160755		1.9151	0.000624343
1.91597	0.00162468		1.91611	0.000630287
1.91698	0.00164716		1.91709	0.000633844
1.91795	0.00166517		1.9181	0.000641641
1.91895	0.00168563		1.91907	0.000648006
1.91996	0.00170872		1.92011	0.000652631
1.92095	0.00172989		1.92109	0.000660176
1.92196	0.00175204		1.92209	0.000669985
1.92297	0.00177241		1.92311	0.000677559
1.92394	0.00179426		1.92408	0.000686838
1.92495	0.00181709		1.92511	0.000694043
1.92596	0.00183978		1.9261	0.000704439
1.92694	0.00186363		1.92709	0.000712989
1.92795	0.00188395		1.92812	0.00072294
1.92895	0.0019099		1.92911	0.00073133
1.92995	0.00193405		1.93011	0.000740669
1.93096	0.00196108		1.9311	0.000748206
1.93196	0.00198614		1.93211	0.000759069
1.93296	0.00201192		1.93311	0.000765865
1.93395	0.00204022		1.9341	0.000774688
1.93495	0.00206572		1.9351	0.000783063
1.93596	0.00209449		1.9361	0.000792962
1.93695	0.00211999		1.9371	0.000802363
1.93795	0.00214828		1.9381	0.000810082
1.93895	0.00217612		1.93911	0.00082115
1.93996	0.00220657		1.9401	0.000830771
1.94095	0.0022373		1.94109	0.000838221
1.94196	0.00226661		1.94211	0.000849385
1.94298	0.00229907		1.9431	0.000859594
1.94397	0.00233055		1.94412	0.000869571
1.945	0.00236418		1.94511	0.000879125
1.94596	0.00239691		1.94612	0.000892293
1.94697	0.00243428		1.94711	0.000906089
1.94798	0.00247044		1.94812	0.000920415
1.94898	0.00250881		1.94911	0.00093443
1.94999	0.00254613		1.9501	0.000947093
1.95099	0.00258437		1.95112	0.000960251
1.95199	0.00262501		1.95211	0.000970896
1.95298	0.00266649		1.95312	0.000983054
1.95399	0.00270779		1.9541	0.000992389
1.955	0.00275372		1.95512	0.0010079
1.95601	0.00279635		1.95612	0.00101698
1.95699	0.0028399		1.95712	0.00103089
1.958	0.00288481		1.95811	0.00104258
1.959	0.00293088		1.95909	0.00105615
1.95998	0.00297821		1.96009	0.00107123
1.96099	0.00302713		1.9611	0.00108544
1.962	0.00307771		1.96211	0.00110271
1.96301	0.00312879		1.96311	0.0011197
1.964	0.00318103		1.96411	0.00113656
1.96498	0.00323542		1.9651	0.00115169
1.966	0.00329122		1.96608	0.00116994
1.96697	0.00335026		1.9671	0.00118689
1.96798	0.00341084		1.96809	0.00120397
1.96899	0.00346935		1.96908	0.00122194
1.96998	0.00353025		1.9701	0.00124458
1.97099	0.00359425		1.9711	0.00126676
1.972	0.00365743		1.9721	0.00129027
1.97298	0.00372104		1.9731	0.00131331
1.97398	0.00378372		1.9741	0.00133788
1.97498	0.0038506		1.97508	0.00135841
1.97598	0.00391741		1.97607	0.00138233
1.97697	0.00398515		1.9771	0.00140239
1.97798	0.00405709		1.97811	0.00142267
1.97899	0.00412821		1.97909	0.00144506
1.97998	0.00420225		1.9801	0.0014638
1.981	0.00428037		1.9811	0.00148638
1.98198	0.00435289		1.9821	0.00150997
1.98299	0.0044282		1.98312	0.00153305
1.98399	0.00450525		1.9841	0.00155652
1.98499	0.00458091		1.98509	0.0015834
1.98601	0.00466078		1.98609	0.00160987
1.98697	0.00474256		1.9871	0.00163938
1.98799	0.00483085		1.98811	0.00167091
1.98901	0.0049258		1.9891	0.00169856
1.99	0.00502576		1.9901	0.00173073
1.99101	0.00512874		1.99111	0.00176684
1.99201	0.00523893		1.99211	0.0018036
1.99301	0.00534922		1.9931	0.00183656
1.994	0.00545958		1.99408	0.00187244
1.99499	0.00557187		1.99509	0.00190943
1.99598	0.00568881		1.99609	0.00194513
1.99701	0.0058058		1.99709	0.00198562
1.99799	0.00592836		1.99809	0.00202658
1.99898	0.0060524		1.9991	0.00206785
2	0.00618128		2.00009	0.00210614
2.001	0.00631471		2.00109	0.00214281
2.002	0.00645101		2.00209	0.00218122
2.003	0.00658903		2.00311	0.00221853
2.00399	0.00673629		2.0041	0.0022556
2.00496	0.00688722		2.00508	0.00229929
2.00598	0.00704193		2.00608	0.0023444
2.007	0.00719695		2.0071	0.00239512
2.00799	0.0073559		2.00809	0.00244661
2.00901	0.00751904		2.00909	0.00250055
2.00999	0.0076821		2.01007	0.00255824
2.01099	0.00785319		2.01109	0.0026197
2.01198	0.00802934		2.01209	0.00268995
2.01298	0.00821237		2.0131	0.00277066
2.01396	0.00839989		2.01409	0.00285514
2.01497	0.00859182		2.0151	0.0029337
2.01597	0.00878955		2.01608	0.00300411
2.01698	0.00899425		2.0171	0.00307069
2.01797	0.00920523		2.01809	0.00313653
2.01895	0.00941973		2.0191	0.00319997
2.01995	0.00963718		2.02011	0.00326163
2.021	0.00987811		2.0211	0.00332809
2.02209	0.0101257		2.02209	0.00339795
2.02309	0.0103613		2.02309	0.00346626
2.02409	0.0106048		2.0241	0.00353665
2.02508	0.0108514		2.0251	0.00361043
2.02608	0.0111029		2.0261	0.00368466
2.02709	0.0113568		2.0271	0.00376485
2.0281	0.011615		2.02809	0.00384799
2.02907	0.0118781		2.02911	0.00393423
2.03009	0.0121489		2.03011	0.00402676
2.03109	0.0124274		2.03111	0.00412896
2.0321	0.0127149		2.03212	0.00423347
2.03308	0.0130047		2.0331	0.00434378
2.03407	0.0133019		2.03412	0.00446404
2.03508	0.0136055		2.03512	0.00458456
2.03607	0.0139174		2.03612	0.00471349
2.03709	0.0142403		2.03713	0.0048476
2.0381	0.0145704		2.0381	0.0049859
2.0391	0.0149157		2.0391	0.00512909
2.04007	0.0152702		2.04011	0.00527412
2.04108	0.0156349		2.04111	0.00541913
2.04208	0.0160169		2.04214	0.00555923
2.04307	0.016417		2.04311	0.00570158
2.04408	0.0168376		2.04411	0.00585137
2.04509	0.0172719		2.04512	0.00601318
2.04608	0.0177172		2.04612	0.00617933
2.04709	0.0181755		2.04711	0.00635471
2.04807	0.0186384		2.04812	0.0065353
2.04909	0.0191141		2.04912	0.00673065
2.05009	0.0195988		2.05011	0.00693028
2.05106	0.0200875		2.05113	0.0071365
2.05206	0.0205921		2.05212	0.0073413
2.05305	0.0211168		2.05309	0.00753678
2.05407	0.0216582		2.05411	0.00773315
2.05506	0.0222227		2.05511	0.00793129
2.05607	0.0228186		2.05611	0.0081367
2.05706	0.0234322		2.0571	0.00835055
2.05807	0.0240599		2.0581	0.00858109
2.05908	0.0247001		2.05909	0.00882362
2.06006	0.0253665		2.06008	0.00908018
2.0611	0.0260603		2.06107	0.00935145
2.06207	0.026788		2.06207	0.00965045
2.06309	0.0275472		2.06316	0.0100148
2.06409	0.0283322		2.06422	0.0103935
2.06506	0.0291495		2.06522	0.0107513
2.06608	0.0299907		2.06621	0.0110967
2.06708	0.0308481		2.06724	0.0114441
2.06811	0.031726		2.0682	0.0117997
2.06908	0.0326267		2.06921	0.0121767
2.07011	0.0335409		2.07022	0.0125849
2.07111	0.0344631		2.07122	0.0130268
2.0721	0.0354206		2.0722	0.0134907
2.0731	0.0364239		2.0732	0.013964
2.07409	0.037463		2.07421	0.0144381
2.07509	0.0385438		2.07522	0.0148904
2.07608	0.0396491		2.0762	0.01533
2.07709	0.0407859		2.07718	0.015758
2.07809	0.0419539		2.07819	0.0161907
2.07909	0.0431694		2.07919	0.0166324
2.08008	0.0444291		2.0802	0.0170779
2.0811	0.0457242		2.08119	0.0175316
2.08208	0.0470517		2.08218	0.0179931
2.08309	0.0484189		2.08319	0.018459
2.08409	0.0498019		2.0842	0.0189381
2.0851	0.0512068		2.08521	0.0194433
2.0861	0.0526443		2.08619	0.019974
2.0871	0.0541316		2.08719	0.0205412
2.0881	0.0556627		2.08818	0.0211491
2.08909	0.057238		2.08919	0.0218327
2.0901	0.0588776		2.09021	0.0225863
2.09109	0.0605612		2.09119	0.0233803
2.09209	0.062311		2.09217	0.0241758
2.09309	0.0640978		2.09318	0.024952
2.09408	0.0658965		2.09419	0.0257289
2.09511	0.0677356		2.09517	0.026515
2.09608	0.0695943		2.09621	0.0273142
2.09707	0.0715143		2.09717	0.0281385
2.09805	0.0734798		2.09817	0.028991
2.09906	0.0755053		2.09917	0.0298659
2.10008	0.0775957		2.10017	0.0307456
2.10105	0.0797477		2.10118	0.0316556
2.10206	0.0819515		2.10217	0.0326016
2.10308	0.0842195		2.10317	0.0336065
2.10407	0.0865759		2.10417	0.0346773
2.10506	0.0890131		2.10517	0.035849
2.10605	0.0915502		2.10615	0.0371261
2.10707	0.0942109		2.10717	0.0384507
2.10805	0.0970054		2.10818	0.0398048
2.10906	0.099941		2.10917	0.0411873
2.11014	0.103232		2.11019	0.0426016
2.11118	0.106612		2.11118	0.0440294
2.11217	0.109848		2.1122	0.0454681
2.11321	0.113142		2.11319	0.0469488
2.11419	0.116478		2.1142	0.0484866
2.11518	0.119817		2.1152	0.0500334
2.11619	0.123177		2.11618	0.051516
2.11718	0.126557		2.11719	0.0529593
2.11819	0.129949		2.11821	0.0543831
2.11918	0.133405		2.11919	0.0558161
2.12017	0.13694		2.12019	0.0573121
2.12116	0.140556		2.12119	0.0588916
2.12215	0.144268		2.12217	0.0605676
2.12317	0.148068		2.12318	0.0623344
2.12418	0.151945		2.12418	0.0641869
2.12517	0.155856		2.12518	0.066075
2.12615	0.1598		2.12619	0.067981
2.12717	0.163801		2.12719	0.0699302
2.12816	0.167793		2.12818	0.0719282
2.12917	0.171861		2.12917	0.0739933
2.13019	0.175945		2.13018	0.0761735
2.13116	0.180031		2.13116	0.0784784
2.13216	0.184141		2.13216	0.080854
2.13317	0.188298		2.13315	0.0832553
2.13416	0.192549		2.13418	0.0856812
2.13518	0.196895		2.13519	0.0881487
2.13616	0.201357		2.13616	0.0906289
2.13717	0.206051		2.13716	0.0931173
2.13817	0.210984		2.13818	0.0956456
2.13919	0.216088		2.13918	0.0982365
2.14014	0.221436		2.14017	0.100937
2.14118	0.226875		2.14124	0.104028
2.14218	0.232326		2.14229	0.107131
2.14318	0.23783		2.1433	0.110187
2.14416	0.24339		2.1443	0.113344
2.14518	0.248999		2.14529	0.116694
2.14618	0.25464		2.1463	0.12024
2.14718	0.260318		2.1473	0.123958
2.1482	0.266099		2.1483	0.127763
2.14919	0.271883		2.14929	0.131542
2.15016	0.277703		2.15028	0.135276
2.15115	0.283627		2.1513	0.138959
2.15217	0.28966		2.1523	0.142582
2.15318	0.295703		2.15328	0.146127
2.15417	0.301834		2.15427	0.149691
2.15517	0.308092		2.15528	0.153308
2.15617	0.314493		2.15627	0.15704
2.15715	0.320983		2.15728	0.1608
2.15815	0.327561		2.1583	0.164637
2.15918	0.334275		2.15928	0.168589
2.16017	0.341128		2.16028	0.172712
2.16118	0.347995		2.16128	0.176978
2.16217	0.354835		2.1623	0.1814
2.16319	0.3618		2.16328	0.185839
2.16414	0.368893		2.16429	0.190398
2.16517	0.375939		2.16528	0.195066
2.16617	0.383103		2.16629	0.199679
2.16717	0.390355		2.16729	0.204285
2.16815	0.397762		2.16829	0.20895
2.16917	0.405312		2.16929	0.213667
2.17016	0.412975		2.17029	0.218414
2.17117	0.420733		2.17127	0.223228
2.17214	0.428491		2.17228	0.228138
2.17316	0.436156		2.17328	0.2332
2.17415	0.443907		2.17426	0.23838
2.17514	0.451694		2.17525	0.243674
2.17615	0.459568		2.17625	0.249079
2.17716	0.467556		2.17725	0.254545
2.17816	0.47556		2.17827	0.260043
2.17916	0.483734		2.17925	0.265524
2.18014	0.491867		2.18027	0.271044
2.18114	0.500023		2.18127	0.276544
2.18216	0.508277		2.18226	0.282043
2.18317	0.516592		2.18325	0.287621
2.18416	0.524972		2.18427	0.293405
2.18517	0.533406		2.18526	0.299397
2.18617	0.542057		2.18627	0.305566
2.18718	0.550771		2.18729	0.311843
2.18818	0.559457		2.18829	0.318306
2.18917	0.568172		2.18925	0.325095
2.19016	0.576952		2.19027	0.332359
2.19117	0.585863		2.19127	0.339947
2.19218	0.594885		2.19225	0.347579
2.19318	0.604038		2.19328	0.355109
2.19416	0.613409		2.19423	0.362427
2.19517	0.622858		2.19525	0.369655
2.19615	0.632212		2.19628	0.376899
2.19719	0.641441		2.19727	0.384223
2.19818	0.650632		2.19825	0.391642
2.19916	0.659847		2.19924	0.399153
2.20001	0.667682		2.20012	0.405609
2.20041	0.670841		2.20044	0.40809

## Sheet: Fig. 2a
NiFeOx with (P)-[7]helicene (0.1 M KOH)			NiFeOx (0.1 M KOH)			NiOx with (P)-[7]helicene (0.1 M KOH)			NiOx (0.1 M KOH)			NiOx with (P)-[7]helicene (0.1 M Fe-free KOH)			NiOx (0.1 M Fe-free KOH)
Potential vs. RHE / V	Current density / mA cm-2		Potential vs. RHE / V	Current density / mA cm-2		Potential vs. RHE / V	Current density / mA cm-2		Potential vs. RHE / V	Current density / mA cm-2		Potential vs. RHE / V	Current density / mA cm-2		Potential vs. RHE / V	Current density / mA cm-2
1.4505	0.0134945		1.45002	-0.00479477		1.44984	0.0513808		1.45078	0.0698421		1.44984	0.0327492		1.44983	0.0358321
1.45103	0.0255114		1.45061	-0.00163888		1.45084	0.049919		1.45178	0.0693161		1.45083	0.0326286		1.45083	0.0362545
1.45202	0.0309689		1.45159	0.00170733		1.45185	0.0488102		1.45278	0.0688047		1.45183	0.0322302		1.45181	0.0362479
1.45303	0.0343684		1.45261	0.00385092		1.45286	0.047513		1.45378	0.0680644		1.45281	0.0320112		1.45281	0.035984
1.45404	0.0373234		1.45361	0.00516791		1.45387	0.0466962		1.45478	0.0678571		1.45384	0.0319932		1.45381	0.0359855
1.45503	0.0399672		1.4546	0.00668277		1.45483	0.0458386		1.45578	0.0676664		1.45482	0.0320888		1.45483	0.0361861
1.45605	0.04255		1.45558	0.00757698		1.45585	0.0450196		1.45678	0.0671178		1.45583	0.0322609		1.45582	0.0360772
1.45703	0.0450512		1.4566	0.00844404		1.45683	0.0441527		1.45777	0.0667098		1.45682	0.0319793		1.45681	0.0362423
1.45803	0.0475148		1.45759	0.00922358		1.45785	0.0435356		1.45877	0.0665188		1.45783	0.0320923		1.45782	0.0365554
1.45901	0.0499215		1.45859	0.00992825		1.45886	0.0428239		1.45979	0.0661058		1.45882	0.0320871		1.4588	0.0356987
1.46005	0.0524182		1.45958	0.0107609		1.45983	0.0423856		1.46078	0.0656049		1.45983	0.0320038		1.45981	0.0364881
1.46102	0.0549419		1.46061	0.0114525		1.46085	0.0417821		1.46176	0.0652286		1.46084	0.0317891		1.46081	0.0360663
1.46202	0.0575692		1.46159	0.0122197		1.46183	0.0415929		1.46278	0.0651421		1.46183	0.0319564		1.46181	0.0361485
1.46302	0.0602194		1.46259	0.0128927		1.46281	0.0410875		1.46375	0.0647841		1.46284	0.031756		1.46279	0.0363377
1.46402	0.0630243		1.4636	0.0136191		1.46382	0.0408623		1.46477	0.0645154		1.46385	0.0317508		1.46384	0.0360477
1.46503	0.065777		1.46458	0.0141473		1.46482	0.0406276		1.46578	0.0643438		1.46486	0.0319339		1.46481	0.0362728
1.46599	0.0687634		1.46559	0.0148732		1.46583	0.0406177		1.46677	0.0641833		1.46583	0.0319492		1.46582	0.0361426
1.467	0.0717382		1.46656	0.0156577		1.46684	0.0405119		1.46777	0.0641645		1.46683	0.032132		1.46681	0.0366255
1.46801	0.0749252		1.46759	0.0163152		1.46783	0.0406596		1.46877	0.0641143		1.46784	0.0320313		1.46781	0.0366441
1.46908	0.0784381		1.46858	0.0170017		1.46884	0.0405981		1.46979	0.0640344		1.46885	0.032501		1.46882	0.0364653
1.47014	0.0819943		1.46959	0.0179571		1.46983	0.0407305		1.47077	0.0638502		1.46983	0.0318298		1.46982	0.0365175
1.47113	0.0855987		1.47057	0.0186653		1.47084	0.0405875		1.47176	0.0640336		1.47082	0.0322174		1.47082	0.0363342
1.47212	0.0893593		1.47157	0.0194421		1.47186	0.0410441		1.47277	0.0641391		1.47184	0.032356		1.4718	0.0367187
1.47313	0.0932405		1.47258	0.0204044		1.47284	0.0413976		1.47378	0.0641655		1.47283	0.0329034		1.47281	0.0364996
1.47413	0.0973142		1.47359	0.0210161		1.47386	0.0417234		1.47476	0.0645133		1.47383	0.0334456		1.4738	0.0367229
1.47511	0.101516		1.47458	0.0218746		1.47484	0.0422956		1.47576	0.0649073		1.47484	0.0329116		1.47481	0.0376412
1.47611	0.106076		1.47559	0.0229438		1.47586	0.0427787		1.47677	0.065131		1.47583	0.0330913		1.4758	0.0371993
1.47709	0.110623		1.47658	0.0238839		1.47686	0.0432748		1.47776	0.0654929		1.47684	0.0336778		1.47679	0.0372379
1.47811	0.115374		1.47758	0.0249017		1.47785	0.0441657		1.47878	0.0658654		1.47783	0.0337964		1.47781	0.0371637
1.47912	0.120475		1.4786	0.0259664		1.47884	0.0448681		1.47979	0.0664895		1.47883	0.0343546		1.47879	0.0372117
1.48012	0.125738		1.4796	0.0270208		1.47986	0.04575		1.48078	0.0666093		1.47982	0.034461		1.4798	0.0375281
1.48111	0.13121		1.4806	0.0279866		1.48084	0.0466762		1.48176	0.0672054		1.48082	0.0348756		1.4808	0.0376597
1.4821	0.13699		1.48157	0.0293052		1.48184	0.0477165		1.48277	0.0675906		1.48185	0.0355771		1.48181	0.0380345
1.48312	0.143002		1.48258	0.0305373		1.48284	0.0487554		1.48377	0.0682706		1.48283	0.0355833		1.48281	0.0381561
1.48411	0.149162		1.48357	0.0316887		1.48384	0.0502212		1.48476	0.068933		1.48383	0.0361284		1.48383	0.0382265
1.48512	0.155652		1.4846	0.033259		1.48485	0.0515158		1.48575	0.0697544		1.48482	0.0367282		1.48481	0.0379381
1.48608	0.162432		1.48556	0.0347462		1.48586	0.0528599		1.48675	0.07027		1.4858	0.0370166		1.48579	0.0385559
1.48713	0.16963		1.48655	0.0362217		1.48684	0.0544259		1.48775	0.0711791		1.48682	0.0379785		1.4868	0.0389732
1.48811	0.176837		1.48756	0.0377983		1.48786	0.0561505		1.48876	0.0721984		1.48784	0.0384747		1.48781	0.0388776
1.48911	0.18454		1.48857	0.0395681		1.48885	0.057879		1.48978	0.0730678		1.48883	0.0393327		1.48882	0.0397838
1.49011	0.192649		1.48957	0.0411321		1.48984	0.0598082		1.49077	0.0738752		1.48984	0.0400877		1.4898	0.0391863
1.49111	0.200868		1.49056	0.0432123		1.49083	0.0617523		1.49175	0.0753174		1.49081	0.0409281		1.49078	0.0395317
1.49208	0.20965		1.49156	0.044839		1.49182	0.0642189		1.49276	0.0762134		1.49182	0.041778		1.49178	0.0401846
1.49311	0.218799		1.49255	0.047037		1.49285	0.066402		1.49378	0.0774645		1.49283	0.0427042		1.49281	0.040638
1.4941	0.228297		1.49355	0.0489454		1.49383	0.0689669		1.49477	0.0788505		1.49383	0.0436256		1.49381	0.040753
1.49511	0.238136		1.49456	0.0512626		1.49487	0.0716277		1.49575	0.0803434		1.49484	0.0444317		1.49481	0.0409013
1.49611	0.248332		1.49556	0.053497		1.49582	0.0745163		1.49676	0.0814364		1.49583	0.0449522		1.49578	0.0414443
1.49712	0.259071		1.49656	0.0559221		1.49684	0.0773811		1.49777	0.0833108		1.49681	0.047104		1.4968	0.0417848
1.4981	0.270138		1.49755	0.0587477		1.49784	0.0806232		1.49876	0.0849764		1.4978	0.0477589		1.4978	0.0424386
1.49911	0.281704		1.49855	0.0612273		1.49883	0.0837257		1.49976	0.0865444		1.49882	0.0492874		1.4988	0.0429224
1.5001	0.293784		1.49954	0.0640218		1.49983	0.0875239		1.50076	0.0883827		1.49981	0.0505993		1.49982	0.0434581
1.50109	0.306204		1.50055	0.0671276		1.50082	0.0912844		1.50177	0.0903102		1.50082	0.052227		1.50078	0.0441351
1.50208	0.319231		1.50153	0.0703463		1.50182	0.0953166		1.50276	0.0922572		1.5018	0.0536149		1.50179	0.0441405
1.50309	0.330871		1.50259	0.0742528		1.50284	0.0994596		1.50377	0.0944		1.50281	0.0553987		1.5028	0.0447696
1.50411	0.344201		1.50369	0.0791815		1.50382	0.103899		1.50475	0.0968529		1.50382	0.0574114		1.50381	0.0457552
1.5051	0.35838		1.5047	0.0828471		1.5048	0.108472		1.50575	0.0989353		1.50482	0.0592627		1.50478	0.0466359
1.50609	0.37316		1.50565	0.0866456		1.50581	0.113704		1.50674	0.101373		1.50581	0.0605422		1.50579	0.0467408
1.50711	0.388558		1.50668	0.0906919		1.5068	0.118676		1.50776	0.104332		1.5068	0.0631586		1.50678	0.0480144
1.50809	0.404627		1.50766	0.0950065		1.50779	0.124285		1.50875	0.106958		1.5078	0.0650926		1.50779	0.0488582
1.50912	0.421305		1.50869	0.0995795		1.50881	0.130228		1.50974	0.109705		1.50881	0.0673837		1.50879	0.0498826
1.51009	0.43868		1.50966	0.104336		1.50981	0.13626		1.51075	0.112623		1.50982	0.0702681		1.50979	0.0504376
1.51109	0.456768		1.51065	0.109423		1.51078	0.142777		1.51175	0.115942		1.51081	0.0723983		1.51078	0.051552
1.5121	0.475451		1.51166	0.114767		1.51178	0.149529		1.51276	0.119209		1.51179	0.0752428		1.51178	0.0526689
1.51311	0.494835		1.51266	0.120234		1.51277	0.156657		1.51376	0.122611		1.51279	0.0782208		1.51279	0.0536641
1.51411	0.514744		1.51367	0.126086		1.51378	0.16393		1.51473	0.126291		1.5138	0.0811716		1.51379	0.0545862
1.51509	0.535471		1.51467	0.132388		1.51478	0.171932		1.51575	0.129961		1.51479	0.0840031		1.51477	0.0560909
1.51611	0.556983		1.51568	0.139013		1.51583	0.180604		1.51674	0.133958		1.51579	0.0875216		1.51577	0.0568467
1.5171	0.579102		1.51666	0.145945		1.51692	0.190715		1.51774	0.138017		1.5168	0.0912088		1.51677	0.05854
1.5181	0.601936		1.51767	0.153264		1.51791	0.200061		1.51874	0.142373		1.51778	0.094698		1.51779	0.0602824
1.51909	0.625612		1.51867	0.160937		1.51891	0.209753		1.51974	0.146949		1.51879	0.0984181		1.51878	0.061177
1.52009	0.650362		1.51969	0.169326		1.51991	0.220029		1.52075	0.151586		1.5198	0.103389		1.51979	0.0626373
1.52109	0.675507		1.52068	0.177845		1.52089	0.230687		1.52175	0.156625		1.52083	0.107157		1.5208	0.0648602
1.5221	0.701777		1.52168	0.186744		1.52189	0.241903		1.52274	0.161671		1.52183	0.111744		1.5218	0.0658998
1.52309	0.728512		1.52268	0.196463		1.52291	0.253786		1.52374	0.167006		1.52282	0.116736		1.52281	0.0683262
1.52409	0.756248		1.52368	0.206542		1.52393	0.265959		1.52474	0.172479		1.52384	0.122028		1.52379	0.0701866
1.52506	0.78476		1.52467	0.217236		1.52492	0.278807		1.52574	0.178295		1.52481	0.127167		1.52478	0.0717829
1.52608	0.814278		1.52568	0.2285		1.52593	0.292274		1.52673	0.184528		1.52582	0.132528		1.5258	0.0744782
1.52716	0.847293		1.52668	0.240408		1.52691	0.306327		1.52772	0.19099		1.52682	0.138264		1.5268	0.0764791
1.52821	0.88032		1.52767	0.252861		1.52791	0.321216		1.52873	0.197667		1.5278	0.145165		1.5278	0.0786806
1.52922	0.912689		1.52868	0.266204		1.5289	0.336639		1.52971	0.204603		1.52881	0.150855		1.52881	0.0817193
1.53021	0.946011		1.52966	0.280009		1.52991	0.352846		1.53087	0.213442		1.52981	0.158		1.52981	0.0842931
1.53119	0.980033		1.53067	0.294789		1.53091	0.369501		1.53186	0.221282		1.5308	0.165144		1.5308	0.0862813
1.53221	1.01498		1.53167	0.310332		1.53193	0.387036		1.53287	0.228949		1.5318	0.172116		1.53179	0.0896043
1.53323	1.05083		1.53267	0.326808		1.53292	0.405267		1.53386	0.237375		1.5328	0.180436		1.5328	0.0925085
1.53421	1.08784		1.53367	0.344271		1.53391	0.424348		1.53484	0.246211		1.5338	0.188547		1.53381	0.0953884
1.53521	1.12569		1.53467	0.362408		1.53491	0.444294		1.53587	0.255083		1.5348	0.197327		1.53478	0.0986304
1.53623	1.16426		1.5357	0.381696		1.53592	0.46477		1.53687	0.26446		1.53581	0.206077		1.53581	0.101756
1.53722	1.20386		1.53665	0.401926		1.53691	0.486437		1.53788	0.27434		1.53681	0.215299		1.53679	0.105731
1.53822	1.24441		1.53766	0.423088		1.53794	0.508557		1.53888	0.284276		1.53782	0.225384		1.53779	0.109635
1.5392	1.28593		1.53868	0.445849		1.53892	0.532055		1.53986	0.294674		1.53879	0.235823		1.53881	0.11362
1.5402	1.32827		1.53967	0.469634		1.53991	0.556011		1.54087	0.305712		1.5398	0.246367		1.53979	0.117553
1.54119	1.37177		1.54065	0.494768		1.54091	0.581152		1.54186	0.316904		1.5408	0.257506		1.54079	0.121586
1.54221	1.41583		1.54165	0.520912		1.54192	0.607249		1.54287	0.328617		1.5418	0.269375		1.5418	0.126485
1.54319	1.46085		1.54267	0.548523		1.54289	0.634166		1.54387	0.340924		1.54281	0.281499		1.54279	0.131493
1.54418	1.50705		1.54366	0.577591		1.5439	0.661821		1.54486	0.353653		1.54379	0.294077		1.54379	0.13619
1.54517	1.55426		1.54465	0.608629		1.5449	0.691047		1.54585	0.366659		1.54478	0.307575		1.54478	0.141412
1.54617	1.60255		1.54565	0.64085		1.54591	0.720843		1.54687	0.38014		1.54578	0.321716		1.54579	0.146886
1.54719	1.65158		1.54667	0.674648		1.54691	0.751831		1.54787	0.394731		1.54678	0.336493		1.54679	0.151938
1.5482	1.70179		1.54767	0.710223		1.54791	0.783777		1.54886	0.409347		1.54779	0.351651		1.5478	0.157894
1.54919	1.75281		1.54864	0.747156		1.5489	0.817006		1.54988	0.42446		1.5488	0.367771		1.54879	0.164217
1.55017	1.80459		1.54965	0.786447		1.5499	0.850916		1.55087	0.440235		1.54979	0.384146		1.5498	0.170372
1.55118	1.8572		1.55063	0.827223		1.55092	0.886434		1.55185	0.456615		1.55078	0.401171		1.5508	0.177343
1.55219	1.91082		1.5517	0.873519		1.55191	0.922655		1.55287	0.47354		1.55178	0.419366		1.55178	0.183917
1.55316	1.96533		1.55278	0.921574		1.55292	0.960484		1.55387	0.491008		1.55281	0.437774		1.5528	0.190992
1.55419	2.02096		1.55378	0.968753		1.55391	0.998726		1.55488	0.509074		1.5538	0.457493		1.5538	0.198556
			1.55477	1.01823		1.55492	1.03865		1.55586	0.527796		1.55479	0.477871		1.5548	0.206541
			1.55578	1.07007		1.55591	1.0795		1.55687	0.547045		1.5558	0.499122		1.55579	0.214635
			1.55677	1.12405		1.55691	1.12182		1.55785	0.567143		1.55678	0.520833		1.5568	0.223541
			1.55778	1.1805		1.55791	1.16509		1.55885	0.587816		1.55782	0.544124		1.5578	0.232048
			1.55879	1.23926		1.55892	1.20984		1.55988	0.609106		1.55879	0.567551		1.5588	0.241194
			1.55978	1.30077		1.55991	1.25544		1.56086	0.631289		1.5598	0.592331		1.55976	0.250795
			1.56078	1.36438		1.56091	1.30241		1.56186	0.653792		1.56082	0.617856		1.5608	0.260742
			1.56178	1.43055		1.5619	1.35045		1.56287	0.677121		1.56183	0.644766		1.5618	0.270646
			1.56278	1.5002		1.56291	1.40004		1.56386	0.701284		1.56283	0.671966		1.5628	0.281815
			1.56377	1.57174		1.56388	1.45027		1.56485	0.726181		1.5638	0.700623		1.56379	0.293126
			1.56477	1.64587		1.56488	1.50234		1.56587	0.752073		1.56481	0.730511		1.56478	0.30452
			1.56577	1.72313		1.56588	1.55549		1.56686	0.779008		1.56582	0.761427		1.56578	0.316575
			1.56675	1.80328		1.56688	1.60996		1.56787	0.80635		1.56681	0.793604		1.56679	0.328867
			1.56775	1.88597		1.56789	1.66527		1.56886	0.83475		1.56783	0.826951		1.56781	0.342049
			1.56876	1.97215		1.56888	1.72233		1.56985	0.864017		1.56881	0.860841		1.56879	0.355272
			1.56976	2.06104		1.56985	1.78058		1.57088	0.894242		1.5698	0.896273		1.5698	0.369528
						1.57087	1.84085		1.57187	0.924658		1.57081	0.93366		1.57079	0.383725
						1.57185	1.90145		1.57287	0.956499		1.57183	0.971393		1.57181	0.399187
						1.57292	1.96842		1.57389	0.989191		1.57283	1.0112		1.5728	0.413904
						1.57399	2.03718		1.57486	1.02237		1.5738	1.05148		1.57379	0.430354
									1.57587	1.05665		1.57479	1.09358		1.57481	0.44686
									1.57688	1.09198		1.57581	1.13693		1.57581	0.463955
									1.57788	1.12797		1.57681	1.18221		1.57681	0.481994
									1.57885	1.16484		1.57781	1.22858		1.57781	0.500331
									1.57986	1.20254		1.5788	1.27639		1.57881	0.519074
									1.58088	1.24119		1.57978	1.32574		1.5798	0.539239
									1.58189	1.28083		1.58088	1.38097		1.58081	0.559133
									1.58287	1.32188		1.58193	1.43723		1.58182	0.580546
									1.58385	1.36361		1.58294	1.49172		1.58282	0.60214
									1.58485	1.40682		1.58393	1.54829		1.5838	0.624514
									1.58584	1.45127		1.58492	1.60589		1.5848	0.647668
									1.58686	1.49661		1.58594	1.66431		1.5858	0.670822
									1.58785	1.54259		1.58693	1.72661		1.58681	0.69564
									1.58884	1.58922		1.58793	1.78997		1.58782	0.721273
									1.58984	1.63727		1.58892	1.85456		1.5888	0.746866
									1.59085	1.68657		1.58992	1.92109		1.58979	0.773727
									1.59184	1.73668		1.59093	1.9896		1.59082	0.801357
									1.59284	1.78808		1.5919	2.06026		1.59182	0.829923
									1.59382	1.84028					1.59281	0.858923
									1.59483	1.89408					1.5938	0.889106
									1.59584	1.94924					1.59481	0.920485
									1.59685	2.00516					1.59579	0.952127
															1.59681	0.98504
															1.59781	1.01874
															1.5988	1.05384
															1.5998	1.08916
															1.60083	1.12616
															1.60181	1.16357
															1.6028	1.20208
															1.6038	1.24135
															1.60479	1.28215
															1.60578	1.32359
															1.60678	1.36597
															1.60784	1.41278
															1.60893	1.46108
															1.60992	1.50699
															1.61093	1.55407
															1.61193	1.60207
															1.61291	1.65131
															1.61391	1.70118
															1.61491	1.75385
															1.61591	1.80595
															1.61689	1.8601
															1.6179	1.9156
															1.61891	1.97151
															1.61988	2.03

## Sheet: Fig. 2b
Ni9FeOx on Ni foam			Ni9FeOx on Ni foam with (P)-thiadiazole-[7]helicene
Potential vs. RHE / V	Current density / mA cm-2		Potential vs. RHE / V	Current density / mA cm-2
1.54985	1.65516		1.54989	2.65064
1.54886	1.5911		1.54889	2.56392
1.54787	1.52884		1.54789	2.48005
1.54685	1.46837		1.5469	2.39702
1.54587	1.40915		1.5459	2.31569
1.54485	1.35122		1.5449	2.23481
1.54388	1.29515		1.54387	2.15622
1.54288	1.24027		1.54289	2.07934
1.54184	1.18735		1.54188	2.00389
1.54088	1.13621		1.54087	1.92977
1.53986	1.0864		1.53987	1.8572
1.53887	1.03826		1.53889	1.78684
1.53785	0.991412		1.5379	1.71796
1.53687	0.945968		1.53691	1.65073
1.53586	0.902668		1.5359	1.58506
1.53487	0.860924		1.53488	1.52133
1.53388	0.821154		1.5339	1.45874
1.53287	0.781936		1.53289	1.39736
1.53186	0.743987		1.5319	1.33792
1.53076	0.703714		1.53089	1.28012
1.52966	0.663841		1.5299	1.2239
1.52866	0.630123		1.52891	1.16945
1.52767	0.59777		1.52789	1.11658
1.52667	0.566915		1.5269	1.06553
1.52567	0.536972		1.5259	1.0156
1.52466	0.508593		1.5249	0.967583
1.52369	0.48117		1.5239	0.920876
1.52266	0.455059		1.52291	0.876283
1.52167	0.430016		1.5219	0.832511
1.52067	0.406012		1.52092	0.790845
1.51966	0.383101		1.5199	0.750271
1.51868	0.361321		1.51879	0.70596
1.51766	0.340683		1.51769	0.664879
1.51667	0.32102		1.51667	0.629422
1.51566	0.302117		1.51568	0.595612
1.51466	0.284181		1.51468	0.562817
1.51366	0.267337		1.51368	0.531819
1.51267	0.25114		1.51271	0.501597
1.51166	0.235724		1.51169	0.473208
1.51065	0.221038		1.5107	0.445598
1.50968	0.20748		1.5097	0.419593
1.50868	0.194322		1.50871	0.394832
1.50767	0.182105		1.5077	0.370908
1.50665	0.170369		1.50669	0.34825
1.50567	0.159325		1.50571	0.32688
1.50468	0.148889		1.50472	0.306201
1.50368	0.139029		1.50372	0.286889
1.50267	0.129785		1.50271	0.268187
1.50168	0.120939		1.50169	0.250933
1.50067	0.112731		1.50071	0.234282
1.49966	0.104784		1.49972	0.21858
1.49868	0.0975054		1.49872	0.203716
1.49767	0.0904942		1.49772	0.189638
1.49667	0.0841964		1.49672	0.176347
1.49568	0.0779587		1.4957	0.16353
1.49459	0.0718709		1.4947	0.151711
1.49356	0.0657989		1.49371	0.140335
1.49257	0.0607696		1.4927	0.129823
1.49155	0.0561215		1.4917	0.120025
1.49058	0.0516872		1.4907	0.110633
1.48959	0.0474951		1.48972	0.101633
1.48858	0.0434856		1.4887	0.0935682
1.48759	0.0398899		1.48769	0.0857897
1.48659	0.0363907		1.48671	0.0785745
1.48558	0.0332231		1.4855	0.0693237
1.4846	0.0301785		1.48451	0.0632843
1.48358	0.0274593		1.48354	0.0573117
1.48258	0.0247944		1.48251	0.0516472
1.48156	0.0222919		1.48151	0.0465925
1.48057	0.0201473		1.48049	0.0415004
1.47956	0.0178531		1.4795	0.037025
1.47857	0.0158877		1.47852	0.0327242
1.47756	0.0140731		1.47752	0.0287066
1.47658	0.0121673		1.4765	0.0249265
1.47559	0.0106545		1.47553	0.0214093
1.47457	0.00905932		1.47454	0.0181734
1.47357	0.00756894		1.47352	0.0151558
1.47258	0.00641787		1.47252	0.0121965
1.47159	0.00498797		1.47154	0.00969432
1.47059	0.00379663		1.47054	0.00734679
1.46958	0.00269314		1.46955	0.00476275
1.46857	0.001891		1.46854	0.00255014
1.46756	0.00078151		1.46754	0.00048681
1.46657	-9.02565e-05		1.46654	-0.00128331
1.46557	-0.000761998		1.46554	-0.00305268
1.46459	-0.00170616		1.46454	-0.00484234
1.46358	-0.00255787		1.46352	-0.00619068
1.46257	-0.00300255		1.46255	-0.00749773
1.46158	-0.00362351		1.46153	-0.00887661
1.46058	-0.00418246		1.46053	-0.0101662
1.45957	-0.00471769		1.45955	-0.0112048
1.45856	-0.00522863		1.45852	-0.0122755
1.45758	-0.00577764		1.45754	-0.0133095
1.45658	-0.00618646		1.45653	-0.0142063
1.4556	-0.00652942		1.45555	-0.0151886
1.45458	-0.00705092		1.45456	-0.0157847
1.45356	-0.00742598		1.45356	-0.0166103
1.45258	-0.00766127		1.45254	-0.0172849
1.45159	-0.00792792		1.45153	-0.0180196
1.45058	-0.0074211		1.45054	-0.018493
1.44959	-0.00766601		1.44954	-0.0190191
1.4486	-0.00846899		1.44857	-0.0195722
1.44759	-0.00877818		1.44755	-0.0199269
1.44658	-0.00905453		1.44655	-0.0205695
1.4456	-0.00926355		1.44554	-0.0209518
1.4446	-0.00953399		1.44454	-0.0211214
1.44359	-0.00979635		1.44356	-0.0215563
1.44259	-0.00997188		1.44252	-0.0220303
1.44157	-0.0101195		1.44152	-0.0221845
1.44058	-0.0102433		1.44053	-0.0224456
1.43957	-0.010488		1.43952	-0.0227134
1.43857	-0.0106173		1.43852	-0.0229942
1.43756	-0.0107322		1.43753	-0.0231417
1.43656	-0.0108317		1.43652	-0.0234004
1.43557	-0.0109884		1.43553	-0.0235947
1.43456	-0.0110044		1.43453	-0.0238545
1.43357	-0.0111757		1.43353	-0.0239567
1.43258	-0.0111715		1.43252	-0.0240488
1.43158	-0.0113696		1.43153	-0.0242422
1.43057	-0.0115451		1.43054	-0.0243575
1.42957	-0.0116792		1.42953	-0.0246676
1.42857	-0.0116997		1.42853	-0.0246211
1.42756	-0.0117639		1.42752	-0.024857
1.42656	-0.0117753		1.42652	-0.0249203
1.42556	-0.0118281		1.42554	-0.0248979
1.42457	-0.0121779		1.42454	-0.0249659
1.42357	-0.0122388		1.42353	-0.0252148
1.42255	-0.0121739		1.42251	-0.0253153
1.42158	-0.012258		1.42154	-0.0253369
1.42057	-0.0124232		1.42053	-0.0253332
1.41957	-0.0124328		1.41955	-0.0256035
1.41857	-0.0127175		1.41853	-0.0256636
1.41756	-0.0126601		1.41752	-0.0257779
1.41656	-0.0128489		1.41653	-0.0259435
1.41556	-0.012753		1.41553	-0.0259814
1.41455	-0.0129592		1.41452	-0.0259705
1.41355	-0.0129616		1.41352	-0.0262048
1.41257	-0.0131366		1.41253	-0.0263369
1.41156	-0.0132434		1.41153	-0.0263875
1.41056	-0.0133385		1.41051	-0.0263712
1.40956	-0.0134374		1.40952	-0.0266607
1.40856	-0.0134896		1.40852	-0.0265262
1.40757	-0.0136482		1.40753	-0.0268749
1.40657	-0.0137464		1.40653	-0.026975
1.4056	-0.0141995		1.40553	-0.0270296
1.40456	-0.0141678		1.40455	-0.0271496
1.40356	-0.014256		1.40354	-0.0273433
1.40258	-0.0145017		1.40253	-0.0278232
1.40156	-0.0145132		1.40153	-0.0279351
1.40077	-0.0146567		1.40076	-0.0281353
1.40044	-0.014465		1.40048	-0.0278786
1.40096	-0.0018264		1.40102	-0.00618341
1.40196	0.00190584		1.40202	0.00134679
1.40298	0.0037756		1.40302	0.00495533
1.40398	0.00475982		1.40403	0.00721454
1.40497	0.0055985		1.40503	0.00886546
1.40598	0.00619253		1.40605	0.0104365
1.40695	0.00683642		1.40703	0.0115491
1.40796	0.0073132		1.40803	0.0123895
1.40897	0.00773085		1.40904	0.0134017
1.40996	0.00799995		1.41005	0.0140882
1.41098	0.00829292		1.41103	0.0147727
1.41197	0.00861104		1.41203	0.0153611
1.41296	0.00899209		1.41301	0.0158842
1.41396	0.00907156		1.41403	0.0165251
1.41496	0.00932925		1.41503	0.0169974
1.41597	0.00964573		1.41601	0.0174968
1.41697	0.0099017		1.41704	0.0179673
1.41796	0.00992291		1.41805	0.0183372
1.41899	0.0102613		1.41903	0.0187326
1.41997	0.0103537		1.42003	0.0191151
1.42096	0.0106198		1.42105	0.0193889
1.42198	0.0107973		1.42203	0.0199149
1.42297	0.0108713		1.42302	0.0202145
1.42396	0.011115		1.42403	0.0205678
1.42496	0.0112305		1.42501	0.020849
1.42598	0.0113975		1.42602	0.0211806
1.42699	0.0115453		1.42702	0.0215806
1.42795	0.0116351		1.42802	0.0218245
1.42897	0.0119156		1.42902	0.0222214
1.42997	0.0121319		1.43003	0.0226947
1.43098	0.0121486		1.43104	0.0228729
1.43198	0.0123893		1.43202	0.0230657
1.43298	0.0124588		1.43304	0.023434
1.43398	0.0126237		1.43403	0.0237349
1.43498	0.0128197		1.43503	0.0241191
1.43598	0.0129817		1.43603	0.0244153
1.43696	0.0129746		1.43703	0.0247418
1.43797	0.0131926		1.43802	0.0250382
1.43897	0.0133835		1.43903	0.0253884
1.43997	0.0135019		1.44005	0.0256945
1.44097	0.0137652		1.44105	0.0261725
1.44198	0.0140591		1.44205	0.026664
1.443	0.014221		1.44305	0.027057
1.44398	0.0143229		1.44404	0.0272444
1.445	0.0146003		1.44506	0.0276961
1.44602	0.0147442		1.44605	0.0280963
1.44699	0.0150075		1.44704	0.0285101
1.44801	0.015248		1.44805	0.0290072
1.449	0.0154029		1.44905	0.0295712
1.45	0.0156812		1.45004	0.0302056
1.451	0.0159514		1.45105	0.0307587
1.45198	0.016219		1.45205	0.0313571
1.45299	0.0165572		1.45303	0.0318633
1.45398	0.0168859		1.45402	0.0324259
1.45502	0.0172024		1.45506	0.0331086
1.45597	0.0174361		1.45604	0.0338953
1.45699	0.0178382		1.45703	0.0346289
1.458	0.0182953		1.45803	0.0354285
1.459	0.0187079		1.45904	0.0364002
1.46	0.0191124		1.46002	0.0373688
1.46101	0.0196752		1.46104	0.0382617
1.46199	0.0200355		1.46203	0.0393973
1.463	0.0206675		1.46302	0.0405814
1.46398	0.0212971		1.46404	0.0416725
1.46499	0.021867		1.46504	0.0429727
1.46599	0.0226071		1.46603	0.0442273
1.46698	0.0231734		1.46703	0.0458925
1.46799	0.0239137		1.46803	0.0473492
1.46901	0.0248577		1.46904	0.0492277
1.46998	0.0260268		1.47006	0.0509689
1.47098	0.0281027		1.47104	0.052839
1.47198	0.0281289		1.47207	0.0548918
1.47299	0.0290229		1.47304	0.0571919
1.47399	0.0299873		1.47404	0.0594416
1.47499	0.0312796		1.47504	0.0621984
1.47598	0.0324862		1.47602	0.0649115
1.47698	0.0339159		1.47701	0.0678731
1.47799	0.0355217		1.47802	0.0709083
1.47898	0.0372073		1.47902	0.0742877
1.47997	0.0387645		1.48004	0.0778658
1.48099	0.0407963		1.48103	0.0818544
1.48196	0.042774		1.48202	0.0859117
1.48298	0.0450163		1.48305	0.0903005
1.48398	0.0473149		1.48405	0.0951306
1.48498	0.0498065		1.48503	0.100077
1.48598	0.0526281		1.48602	0.105527
1.48697	0.0554179		1.487	0.11127
1.488	0.0583997		1.48802	0.117463
1.48897	0.0619027		1.48903	0.123948
1.48998	0.0651763		1.49001	0.130965
1.49096	0.0690816		1.49099	0.138487
1.49199	0.0732043		1.49213	0.147323
1.49299	0.0773438		1.49313	0.155903
1.494	0.0821363		1.49412	0.165232
1.495	0.0868298		1.49513	0.174924
1.49597	0.0920724		1.49613	0.185404
1.49699	0.0976154		1.49714	0.196292
1.498	0.103616		1.49815	0.208054
1.49897	0.109931		1.49914	0.220692
1.49996	0.116759		1.50012	0.233913
1.50097	0.123809		1.50112	0.247961
1.50195	0.131389		1.50214	0.262943
1.503	0.139975		1.50313	0.278715
1.5041	0.149232		1.50413	0.295125
1.50506	0.158509		1.50513	0.312934
1.50607	0.16827		1.50611	0.331523
1.5071	0.178597		1.50712	0.351125
1.50807	0.189738		1.50813	0.372129
1.50908	0.201418		1.50913	0.394014
1.51007	0.213713		1.51011	0.416935
1.51105	0.226982		1.51111	0.441379
1.51207	0.240765		1.51211	0.466832
1.51306	0.255575		1.5131	0.493736
1.51407	0.271072		1.5141	0.521785
1.51505	0.287319		1.51509	0.551312
1.51605	0.304663		1.5161	0.582595
1.51706	0.322828		1.5171	0.614936
1.51806	0.342062		1.5181	0.64881
1.51907	0.362224		1.51912	0.684502
1.52008	0.383763		1.5201	0.721833
1.52106	0.405998		1.52111	0.760465
1.52207	0.429382		1.52211	0.800921
1.52306	0.454096		1.52311	0.842952
1.52409	0.480032		1.5241	0.886615
1.52505	0.507088		1.5251	0.932205
1.52606	0.535566		1.52608	0.979771
1.52708	0.565049		1.5271	1.02875
1.52806	0.595975		1.52811	1.07935
1.52906	0.628299		1.52907	1.13208
1.53005	0.662262		1.53007	1.18613
1.53108	0.697643		1.53106	1.24251
1.53206	0.735745		1.53204	1.30028
1.53306	0.774776		1.53306	1.36039
1.53406	0.815092		1.53405	1.422
1.53503	0.856762		1.53507	1.48915
1.53604	0.900076		1.53619	1.56218
1.53706	0.944965		1.5372	1.62956
1.53806	0.991392		1.53819	1.69811
1.53905	1.03891		1.53922	1.76829
1.54001	1.08858		1.5402	1.84169
1.54102	1.1398		1.54119	1.91644
1.54204	1.1928		1.54221	1.99293
1.54302	1.24744		1.5432	2.07121
1.544	1.30331		1.54421	2.1512
1.54499	1.36185		1.54519	2.23256
1.54599	1.42142		1.5462	2.31633
1.54699	1.48161		1.54719	2.40117
1.54816	1.55375		1.54819	2.48777
1.54915	1.6189		1.54919	2.57554
1.55	1.67597		1.55003	2.65282
1.55037	1.70307		1.55047	2.68946

## Sheet: Fig. 3a
NiOx on Au			NiOx on Au with (M)-bis(thiadiazole)-[8]helicene
Potential vs. RHE / V	Current / mA		Potential vs. RHE / V	Current / mA
1.69995	0.370057		1.7	0.757359
1.69893	0.365095		1.69899	0.749884
1.69792	0.360323		1.69797	0.742516
1.69692	0.355594		1.69696	0.735181
1.69591	0.350999		1.69597	0.727957
1.69493	0.346439		1.69498	0.720763
1.69392	0.341944		1.69399	0.713662
1.69291	0.337512		1.69297	0.706727
1.69191	0.333153		1.69196	0.699756
1.69093	0.328871		1.69097	0.692887
1.68994	0.324602		1.68998	0.686146
1.68893	0.320423		1.68897	0.679354
1.68792	0.316253		1.68798	0.672665
1.68691	0.312157		1.68699	0.665942
1.68591	0.308174		1.68601	0.65934
1.68495	0.304155		1.68501	0.652823
1.68393	0.30024		1.68402	0.646345
1.68293	0.296337		1.68301	0.639981
1.68192	0.29253		1.68199	0.633596
1.68093	0.288716		1.68103	0.627295
1.67993	0.284964		1.68002	0.620888
1.67895	0.281266		1.67902	0.614404
1.67795	0.277578		1.678	0.607981
1.67693	0.273969		1.677	0.601614
1.67594	0.270379		1.67601	0.59528
1.67494	0.266851		1.67499	0.588943
1.67392	0.263342		1.67399	0.582661
1.6729	0.259834		1.67299	0.576324
1.6719	0.256435		1.67199	0.570118
1.67092	0.252999		1.671	0.563971
1.66993	0.249657		1.66999	0.557849
1.66892	0.246298		1.66901	0.551845
1.66792	0.243013		1.668	0.545824
1.66693	0.239744		1.66699	0.539895
1.66592	0.236486		1.666	0.533992
1.66493	0.23331		1.665	0.528046
1.66394	0.230123		1.66401	0.522159
1.66293	0.226986		1.663	0.516299
1.66192	0.223849		1.66199	0.510368
1.66093	0.220734		1.66101	0.504494
1.65991	0.217707		1.66001	0.498558
1.65893	0.214644		1.65901	0.492863
1.65794	0.211676		1.658	0.487172
1.65694	0.208664		1.65702	0.481522
1.65594	0.20573		1.65602	0.475961
1.65492	0.202793		1.655	0.470458
1.65393	0.199882		1.65402	0.464964
1.65293	0.197031		1.65302	0.459457
1.65193	0.194132		1.65201	0.453932
1.65094	0.19131		1.65102	0.448388
1.64994	0.188466		1.65001	0.442938
1.64892	0.185676		1.64902	0.437458
1.64793	0.182914		1.64801	0.432122
1.64693	0.180122		1.64701	0.426744
1.64593	0.177437		1.64603	0.421393
1.64492	0.174711		1.64502	0.41616
1.64391	0.172058		1.64403	0.41102
1.64291	0.169375		1.64302	0.405712
1.64192	0.166727		1.64202	0.400486
1.64093	0.164139		1.64103	0.395355
1.63993	0.161501		1.64003	0.390267
1.63893	0.158949		1.63901	0.385164
1.63793	0.15637		1.63803	0.379967
1.6369	0.153847		1.637	0.374967
1.63593	0.15135		1.63602	0.369917
1.63493	0.148839		1.635	0.364936
1.63391	0.146382		1.63401	0.359943
1.63291	0.143893		1.633	0.35501
1.63191	0.14147		1.632	0.350174
1.63092	0.139055		1.631	0.345334
1.62993	0.136636		1.63003	0.340551
1.62894	0.134283		1.62903	0.335824
1.62792	0.131896		1.62801	0.331191
1.62691	0.129567		1.62701	0.326448
1.62593	0.127226		1.62603	0.321704
1.62493	0.12493		1.62501	0.317061
1.6239	0.122666		1.624	0.312527
1.62292	0.120388		1.62303	0.307953
1.62192	0.118163		1.62202	0.303426
1.62094	0.115909		1.62101	0.298837
1.6199	0.113712		1.62	0.294387
1.61891	0.11154		1.61901	0.289921
1.61791	0.109375		1.618	0.285497
1.61693	0.107267		1.61701	0.281168
1.61592	0.105124		1.61601	0.276815
1.61492	0.103065		1.61502	0.272468
1.61393	0.100971		1.61399	0.268165
1.61293	0.0989197		1.613	0.263924
1.61191	0.0969038		1.61202	0.259663
1.61091	0.0948799		1.61102	0.255433
1.60991	0.0929131		1.61	0.251222
1.60893	0.0909564		1.60903	0.247143
1.60794	0.0890247		1.60802	0.243003
1.60694	0.0871121		1.60703	0.238968
1.60594	0.0852301		1.60602	0.234916
1.60493	0.0833785		1.60503	0.230825
1.60394	0.081516		1.60402	0.226837
1.60295	0.0797143		1.60303	0.222978
1.60194	0.0779072		1.60201	0.219019
1.60093	0.0761318		1.60103	0.215115
1.59995	0.0743948		1.60002	0.211276
1.59896	0.0726708		1.599	0.207525
1.59794	0.0710111		1.59801	0.203739
1.59693	0.0692526		1.59701	0.199995
1.59592	0.067547		1.59599	0.196297
1.59493	0.0659158		1.59499	0.192642
1.59393	0.0643235		1.59399	0.189067
1.59293	0.0627571		1.59298	0.185461
1.59192	0.0612161		1.59199	0.181825
1.59094	0.0597053		1.591	0.178346
1.58992	0.0582244		1.58999	0.174944
1.58891	0.0567683		1.58901	0.171491
1.58793	0.0553498		1.588	0.168093
1.58695	0.0539478		1.58703	0.164742
1.58595	0.0525747		1.58602	0.161397
1.58496	0.0512292		1.58501	0.158117
1.58395	0.0499056		1.584	0.154829
1.58283	0.0484778		1.583	0.15161
1.58173	0.0470725		1.58201	0.148416
1.58075	0.0458395		1.58102	0.145234
1.57975	0.0446349		1.58002	0.142076
1.57874	0.0434525		1.579	0.139014
1.57775	0.0422924		1.578	0.135989
1.57675	0.0411627		1.57704	0.13299
1.57577	0.0400633		1.57602	0.130058
1.57475	0.0389877		1.57502	0.12714
1.57375	0.0379317		1.57402	0.124195
1.57276	0.036898		1.57303	0.121343
1.57176	0.0358871		1.57202	0.1185
1.57075	0.0348983		1.57101	0.115705
1.56974	0.0339335		1.57001	0.112964
1.56874	0.0330113		1.56902	0.110299
1.56775	0.0320966		1.56803	0.107663
1.56677	0.0312122		1.56701	0.105025
1.56575	0.0303436		1.56601	0.102434
1.56474	0.0294962		1.56501	0.099924
1.56376	0.0286871		1.56401	0.0974174
1.56278	0.0278809		1.56303	0.0949553
1.56175	0.0271066		1.56201	0.0925477
1.56076	0.0263598		1.56103	0.0902176
1.55977	0.0256304		1.56003	0.0878641
1.55875	0.0249163		1.55901	0.0855668
1.55778	0.0242251		1.55801	0.0832808
1.55675	0.0235607		1.55702	0.0810579
1.55575	0.0229135		1.55602	0.0788675
1.55475	0.0222826		1.55501	0.0767329
1.55376	0.0216692		1.55401	0.0746481
1.55276	0.0210797		1.55304	0.072598
1.55177	0.0205096		1.55201	0.0705994
1.55076	0.0199448		1.55102	0.0686658
1.54977	0.0194136		1.55002	0.0667022
1.54877	0.0188895		1.54903	0.0647832
1.54775	0.0183892		1.54801	0.0629278
1.54676	0.017905		1.54701	0.0610854
1.54575	0.0174183		1.54602	0.0593015
1.54473	0.0169673		1.54503	0.0575339
1.54375	0.0165224		1.54404	0.055825
1.54275	0.0161004		1.54302	0.0541669
1.54175	0.0156932		1.54202	0.0525288
1.54074	0.0152944		1.54102	0.0509317
1.53974	0.0149154		1.54002	0.049402
1.53875	0.0145468		1.53891	0.0477288
1.53777	0.0141888		1.53782	0.0460783
1.53675	0.0138546		1.53679	0.0446399
1.53575	0.0135168		1.53579	0.0432141
1.53475	0.0132126		1.5348	0.0418353
1.53376	0.0129048		1.53381	0.0404607
1.53276	0.0126076		1.53281	0.0391732
1.53176	0.0123302		1.53182	0.0379449
1.53075	0.0120538		1.53081	0.0367076
1.52977	0.0118029		1.52981	0.0355261
1.52876	0.011558		1.52883	0.0343757
1.52774	0.011317		1.52783	0.0332485
1.52675	0.0110892		1.52681	0.0321575
1.52573	0.0108651		1.5258	0.031118
1.52473	0.0106588		1.52482	0.0300728
1.52375	0.0104566		1.52384	0.0290908
1.52276	0.0102652		1.52284	0.028112
1.52174	0.0100776		1.52183	0.0271808
1.52074	0.00990049		1.52082	0.0262686
1.51974	0.0097358		1.51983	0.0253825
1.51874	0.00956806		1.5188	0.0245135
1.51773	0.00942008		1.51781	0.0236864
1.51674	0.0092702		1.51681	0.022877
1.51573	0.00912785		1.51579	0.0220864
1.51473	0.00899296		1.51482	0.0213199
1.51375	0.00886236		1.51381	0.0205931
1.51274	0.00874189		1.51283	0.0198915
1.51173	0.00861806		1.51184	0.0192109
1.51072	0.00850902		1.51081	0.0185566
1.50973	0.00840516		1.50981	0.0179283
1.50873	0.00830344		1.50884	0.0173111
1.50774	0.00820969		1.50786	0.0167208
1.50673	0.00811474		1.50684	0.0161726
1.50574	0.0080253		1.50583	0.0156144
1.50473	0.00794482		1.50484	0.0150966
1.50374	0.00785834		1.50384	0.014585
1.50272	0.00779512		1.50283	0.0141025
1.50172	0.00771738		1.50181	0.0136441
1.50074	0.00765228		1.50083	0.0131967
1.49973	0.00758865		1.49983	0.0127674
1.49874	0.00752049		1.49883	0.0123482
1.49776	0.00746238		1.49784	0.0119396
1.49675	0.00740422		1.49682	0.0115592
1.49574	0.00735546		1.49582	0.0111934
1.49472	0.00729819		1.49483	0.0108491
1.49374	0.00725098		1.49382	0.0105091
1.49276	0.00720637		1.49283	0.0101925
1.49173	0.00715678		1.49181	0.00988624
1.49073	0.00711976		1.49082	0.00958918
1.48974	0.00708351		1.48984	0.00930329
1.48874	0.00703703		1.48882	0.00902757
1.48775	0.00700012		1.48781	0.00877746
1.48674	0.00696517		1.48682	0.00853328
1.48573	0.00693693		1.48583	0.00830181
1.48477	0.00689828		1.48484	0.00807395
1.48376	0.00687058		1.48383	0.00786833
1.48274	0.00683734		1.48283	0.00765555
1.48176	0.00681186		1.48183	0.00746506
1.48074	0.00678873		1.48081	0.00728739
1.47975	0.00676342		1.47985	0.00710896
1.47875	0.00673016		1.47884	0.00694052
1.47776	0.00670585		1.47783	0.00677962
1.47675	0.00669045		1.47681	0.00662398
1.47576	0.00666269		1.47583	0.00647082
1.47476	0.00664492		1.47483	0.00633951
1.47374	0.00662044		1.47384	0.00620582
1.47274	0.00660339		1.47282	0.00608322
1.47174	0.00658723		1.47182	0.00596496
1.47075	0.00656199		1.47082	0.00585361
1.46976	0.00653659		1.46984	0.00574386
1.46876	0.00651692		1.46881	0.00563951
1.46772	0.00650433		1.46783	0.00553789
1.46672	0.00649087		1.4668	0.00544844
1.46574	0.00647207		1.46583	0.0053583
1.46476	0.00645904		1.46483	0.00527947
1.46373	0.00643995		1.46382	0.0051976
1.46274	0.00642542		1.46282	0.0051286
1.46174	0.00640306		1.46182	0.00505616
1.46074	0.00639497		1.46083	0.00498904
1.45975	0.0063738		1.45984	0.0049294
1.45875	0.00636106		1.45883	0.00487002
1.45774	0.00634967		1.45777	0.00481003
1.45672	0.00632985		1.45671	0.00475232
1.45576	0.00632199		1.45575	0.00469535
1.45476	0.00630309		1.45475	0.00465712
1.45376	0.00629454		1.45374	0.00460178
1.45275	0.00627533		1.45271	0.00456222
1.45174	0.00626804		1.45173	0.00452195
1.45075	0.00625393		1.45076	0.00448499
1.44977	0.00623288		1.44975	0.00444305
1.44877	0.00622578		1.44875	0.00441365
1.44776	0.00621612		1.44777	0.00436823
1.44675	0.00620247		1.44673	0.00434879
1.44577	0.00618988		1.44575	0.00430715
1.44479	0.00617467		1.44475	0.00427221
1.44376	0.00615815		1.44373	0.00424327
1.44275	0.00615188		1.44273	0.00422776
1.44174	0.00614114		1.44173	0.00421258
1.44077	0.00612557		1.44075	0.00418584
1.43973	0.00611316		1.43973	0.00415452
1.43875	0.00610414		1.43873	0.00413175
1.43775	0.00608061		1.43772	0.00410764
1.43673	0.00607733		1.43672	0.00409194
1.43577	0.00606559		1.43575	0.00406955
1.43476	0.00605105		1.43474	0.00405215
1.43373	0.00604749		1.43373	0.00403369
1.43275	0.00602978		1.43273	0.0040176
1.43175	0.00601711		1.43173	0.00399801
1.43075	0.00600791		1.43073	0.00398408
1.42973	0.00599276		1.42974	0.0039732
1.42873	0.00598642		1.42872	0.00396028
1.42775	0.00596674		1.42773	0.0039333
1.42675	0.0059517		1.42672	0.00391943
1.42575	0.00594978		1.42572	0.00391605
1.42472	0.0059363		1.42473	0.00390262
1.42374	0.00591855		1.42372	0.00389519
1.42274	0.00590313		1.42273	0.00388239
1.42175	0.00589792		1.42172	0.00387648
1.42075	0.00588604		1.42073	0.0038498
1.41973	0.00586864		1.41973	0.00384559
1.41873	0.00586267		1.41872	0.0038378
1.41776	0.00584328		1.41773	0.00382784
1.41673	0.00583922		1.41672	0.00381128
1.41573	0.00581956		1.41571	0.00380889
1.41473	0.00580862		1.41473	0.0037932
1.41374	0.00580547		1.4137	0.00377673
1.41272	0.00577899		1.41272	0.00377183
1.41174	0.00577159		1.41173	0.0037717
1.41074	0.00576037		1.41073	0.00375841
1.40972	0.00573862		1.40973	0.00374711
1.40873	0.00573394		1.40872	0.00373221
1.40772	0.00572219		1.4077	0.00372604
1.40673	0.00570437		1.40676	0.00372096
1.40572	0.00569764		1.40575	0.00371084
1.40474	0.00567895		1.40472	0.00369241
1.40372	0.00566775		1.40373	0.00369966
1.40272	0.0056504		1.40271	0.00368588
1.40172	0.00563813		1.40173	0.00366968
1.40073	0.00562912		1.40072	0.00367305
1.39972	0.00561277		1.39972	0.00366376
1.39871	0.00560581		1.3987	0.0036471
1.39774	0.00558357		1.39772	0.00363145
1.39674	0.00557059		1.3967	0.0036355
1.39572	0.00555618		1.39571	0.00362734
1.39472	0.00553624		1.3947	0.00361274
1.39371	0.00552824		1.39373	0.00361172
1.39272	0.00552277		1.39273	0.0035916
1.39173	0.00550064		1.3917	0.00358453
1.39073	0.00548715		1.39071	0.00358708
1.38973	0.00547045		1.3897	0.00358155
1.38873	0.00545432		1.38871	0.0035621
1.38773	0.00543941		1.38771	0.00355548
1.38675	0.00542438		1.38672	0.00353962
1.38574	0.00541437		1.38571	0.00353979
1.38475	0.00539567		1.38471	0.00352393
1.38375	0.00538169		1.38371	0.00352118
1.38275	0.00535706		1.3827	0.00350632
1.38175	0.00535543		1.3817	0.00349066
1.38075	0.00533432		1.38071	0.00349641
1.37975	0.00530917		1.3797	0.00349337
1.37875	0.00529934		1.37869	0.00346928
1.37776	0.00527438		1.37772	0.00346914
1.37677	0.00525458		1.37673	0.00346116
1.37575	0.00524577		1.37571	0.00344249
1.37474	0.00522351		1.3747	0.00343415
1.37374	0.00520993		1.37371	0.00342099
1.37276	0.00518129		1.3727	0.00341039
1.37176	0.00516108		1.37172	0.00339628
1.37074	0.00514698		1.37073	0.00339572
1.36976	0.00511849		1.36971	0.0033764
1.36875	0.00510323		1.36873	0.00335886
1.36776	0.0050717		1.36772	0.00335708
1.36675	0.00505426		1.3667	0.00334218
1.36576	0.00503496		1.36571	0.00333514
1.36476	0.00500721		1.36471	0.00332125
1.36376	0.00499178		1.3637	0.00330111
1.36275	0.00496104		1.3627	0.00329561
1.36175	0.0049351		1.36171	0.00328251
1.36068	0.00492077		1.36068	0.00326528
1.35964	0.00488423		1.3597	0.00325178
1.35866	0.00486048		1.35869	0.00324212
1.35767	0.00483303		1.35772	0.0032259
1.35666	0.00479967		1.35672	0.00321387
1.35565	0.0047757		1.35571	0.00319458
1.35467	0.00474314		1.35473	0.00318746
1.35363	0.00470089		1.35371	0.00317386
1.35266	0.00467662		1.35272	0.00316897
1.35167	0.00464156		1.35175	0.00315548
1.35067	0.00459773		1.35075	0.00313478
1.34965	0.00455808		1.34971	0.00313045
1.34867	0.00451906		1.34873	0.00310507
1.34768	0.00446872		1.34773	0.00309179
1.34666	0.00442474		1.34674	0.00308137
1.34567	0.00438128		1.34572	0.00307107
1.34465	0.00432095		1.34473	0.00304203
1.34366	0.00427482		1.34374	0.00303732
1.34265	0.00422682		1.34274	0.00302282
1.34169	0.00417149		1.34172	0.00300848
1.34067	0.00411284		1.34073	0.00298093
1.33964	0.00404679		1.33973	0.00296348
1.33865	0.0039902		1.33874	0.00294589
1.33767	0.00392511		1.33773	0.00293209
1.33665	0.0038683		1.33675	0.00290412
1.33565	0.00381977		1.33575	0.00288835
1.33465	0.0037467		1.33475	0.00287491
1.33368	0.00369811		1.33375	0.00284195
1.33268	0.00363475		1.33275	0.00281253
1.33168	0.00359274		1.33175	0.00279349
1.33067	0.00355521		1.33074	0.00276764
1.32968	0.00349469		1.32973	0.00276481
1.32869	0.00345279		1.32873	0.00273009
1.32768	0.00340947		1.32774	0.00272708
1.32669	0.00336876		1.32673	0.00267947
1.32567	0.00333647		1.32571	0.00265611
1.32467	0.00329116		1.32471	0.00263558
1.32369	0.00326297		1.32372	0.00261438
1.32268	0.00322704		1.32271	0.00258988
1.32166	0.00319192		1.32173	0.00256312
1.32066	0.00316937		1.32072	0.00253338
1.31966	0.00313056		1.31974	0.0024901
1.31867	0.00310963		1.31872	0.00247552
1.31767	0.00307757		1.31773	0.00244518
1.31668	0.0030534		1.31671	0.00241469
1.31567	0.00302689		1.31572	0.00237224
1.31466	0.00299543		1.31471	0.0023484
1.31367	0.0029825		1.31371	0.00232351
1.31266	0.00297448		1.31272	0.00231751
1.31166	0.0029633		1.31172	0.00228423
1.31066	0.00296682		1.31072	0.00225538
1.30966	0.00296601		1.3097	0.00223327
1.30868	0.00297761		1.30871	0.002221
1.30767	0.00300453		1.30773	0.00220693
1.30666	0.00303108		1.3067	0.00219057
1.30567	0.00307413		1.30571	0.00217416
1.30465	0.00311907		1.30473	0.00215296
1.30367	0.00316488		1.30373	0.00213413
1.30268	0.00322996		1.30272	0.00212838
1.30167	0.00327751		1.30172	0.00212006
1.30067	0.00334861		1.30072	0.0021172
1.29968	0.00340442		1.29973	0.0020982
1.29865	0.00346393		1.29874	0.002094
1.29767	0.00352652		1.29774	0.00208328
1.29668	0.0035785		1.29672	0.00208163
1.29565	0.00363712		1.29574	0.00207891
1.29467	0.00368814		1.29473	0.00205516
1.29367	0.00373469		1.29375	0.00206086
1.29268	0.00378286		1.29276	0.00204999
1.29168	0.00382693		1.29176	0.00202934
1.29068	0.00387482		1.29074	0.00202359
1.28968	0.00389857		1.28974	0.00201769
1.28867	0.00393201		1.28875	0.00200059
1.2877	0.00396539		1.28774	0.00200251
1.28667	0.00398699		1.28673	0.00199068
1.28567	0.00401257		1.28573	0.00198222
1.28466	0.00403392		1.28473	0.00197577
1.28366	0.00405269		1.28375	0.00196949
1.28267	0.00407211		1.28271	0.00196706
1.28167	0.00408286		1.28172	0.0019594
1.28064	0.00409882		1.2807	0.00194969
1.27966	0.00410804		1.27972	0.00194731
1.27866	0.00411482		1.27872	0.00194645
1.27767	0.00412625		1.2777	0.00194469
1.27668	0.00412881		1.27673	0.00195683
1.27567	0.00413692		1.27573	0.00195602
1.27467	0.00413605		1.27474	0.00198044
1.27368	0.00413231		1.27372	0.00198654
1.27266	0.0041335		1.27271	0.00199498
1.2717	0.00413269		1.27174	0.00202835
1.27068	0.00413077		1.27072	0.00203569
1.26968	0.00412535		1.26973	0.0020543
1.26871	0.00412237		1.26873	0.00208065
1.26769	0.00411567		1.26774	0.00211201
1.26669	0.00410877		1.26673	0.00214084
1.26568	0.00410299		1.26571	0.00216125
1.26471	0.00409728		1.26474	0.00219327
1.26371	0.00408626		1.26372	0.0022182
1.26269	0.00408074		1.26271	0.00224535
1.26168	0.0040728		1.26171	0.00226634
1.26067	0.00405743		1.26072	0.00228929
1.25971	0.00405405		1.25973	0.0023104
1.25868	0.00403826		1.25873	0.00232866
1.25768	0.00402649		1.25774	0.00234501
1.25668	0.00401428		1.25673	0.00236356
1.25571	0.00400067		1.25575	0.00238169
1.2547	0.00398964		1.25472	0.00238745
1.25369	0.00397511		1.25374	0.00241088
1.25268	0.00396183		1.25273	0.00242372
1.25168	0.00395605		1.25174	0.00243379
1.2507	0.00393377		1.25074	0.00243986
1.24971	0.00392536		1.24974	0.00243899
1.24869	0.00391052		1.24876	0.00245725
1.24768	0.00389791		1.24775	0.00245923
1.24668	0.00388207		1.24672	0.00246649
1.24568	0.00386603		1.24575	0.00246561
1.24469	0.00385362		1.24473	0.0024725
1.24367	0.00384259		1.24372	0.0024702
1.24268	0.00382269		1.24273	0.00247463
1.24168	0.0038056		1.24172	0.00247641
1.24069	0.00379075		1.24073	0.0024809
1.2397	0.00377357		1.23974	0.00247943
1.23867	0.00375848		1.23873	0.00247281
1.23767	0.00374551		1.23772	0.00247756
1.23667	0.00373241		1.23673	0.00247381
1.23567	0.0037184		1.23573	0.00247342
1.23468	0.00370164		1.23474	0.00247172
1.23368	0.00368519		1.23373	0.0024618
1.23266	0.00366925		1.23272	0.00246341
1.23169	0.00364999		1.23172	0.00245598
1.23069	0.00363226		1.23075	0.00244844
1.22968	0.00361925		1.22975	0.00244519
1.22866	0.00360123		1.22873	0.00244187
1.22769	0.00358416		1.22774	0.00243383
1.22667	0.0035662		1.22675	0.00242852
1.22568	0.0035522		1.22575	0.00242335
1.2247	0.00353417		1.22474	0.00240843
1.22367	0.00351497		1.22375	0.00240614
1.22268	0.00349668		1.22274	0.00239588
1.22168	0.00347741		1.22173	0.00238749
1.22069	0.00346126		1.22074	0.00238938
1.21967	0.00344486		1.21975	0.00237147
1.21869	0.00342652		1.21874	0.00236364
1.21768	0.00340719		1.21773	0.00235528
1.21669	0.00339204		1.21673	0.00235043
1.2157	0.00337291		1.21578	0.00233996
1.21472	0.0033537		1.21476	0.00233226
1.21369	0.00333519		1.21374	0.00232255
1.21269	0.00331369		1.21275	0.0023106
1.21169	0.0032939		1.21173	0.00229663
1.21068	0.00327229		1.21073	0.00228992
1.20968	0.00325275		1.20973	0.00227685
1.20865	0.00323391		1.20872	0.00227429
1.20768	0.00321052		1.20774	0.00225998
1.20667	0.00319215		1.20672	0.00224709
1.20566	0.0031717		1.20572	0.00223357
1.20466	0.00315013		1.20472	0.00222594
1.20365	0.00312188		1.20373	0.00221434
1.20265	0.00310426		1.20271	0.00219886
1.20167	0.00308035		1.20172	0.00219256
1.2008	0.00306065		1.20087	0.00218041
1.20043	0.00305932		1.2005	0.00216608
1.20095	0.00317903		1.20104	0.00227964
1.20196	0.00327185		1.20202	0.00236039
1.20295	0.00334893		1.20303	0.00242161
1.20397	0.00341193		1.20403	0.00246725
1.20496	0.00346495		1.20502	0.00251303
1.20596	0.00351655		1.20603	0.00254579
1.20697	0.00356061		1.20702	0.00258108
1.20795	0.00360746		1.20801	0.00261353
1.20897	0.00364538		1.20903	0.0026504
1.20996	0.0036863		1.21004	0.00267793
1.21097	0.00372531		1.21105	0.00269875
1.21197	0.00376062		1.21204	0.00273039
1.21298	0.00379344		1.21303	0.00275462
1.21397	0.0038235		1.21404	0.00277728
1.21499	0.00385346		1.21505	0.0027978
1.21598	0.00388511		1.21605	0.00281837
1.21695	0.00390734		1.21703	0.00283871
1.21798	0.00393634		1.21804	0.00286037
1.21898	0.00396693		1.21905	0.00287701
1.21998	0.00398756		1.22005	0.00289924
1.221	0.00401302		1.22106	0.00290975
1.22197	0.00403416		1.22204	0.0029308
1.22297	0.00405437		1.22304	0.00294693
1.22396	0.00407717		1.22404	0.00296524
1.22499	0.00409463		1.22505	0.00297876
1.226	0.00411954		1.22605	0.0029882
1.22697	0.00413711		1.22706	0.00300874
1.228	0.00415972		1.22807	0.00301699
1.22899	0.00418113		1.22904	0.00303029
1.22999	0.00419463		1.23005	0.00305278
1.231	0.00421512		1.23106	0.00305841
1.23197	0.00423125		1.23204	0.00307741
1.23299	0.00424704		1.23304	0.00308277
1.23401	0.00426733		1.23406	0.00309246
1.23499	0.00428251		1.23506	0.003111
1.23599	0.00429735		1.23607	0.00311997
1.23698	0.00431349		1.23705	0.0031326
1.23798	0.004327		1.23805	0.00314085
1.23898	0.00434448		1.23906	0.00315468
1.24	0.00436043		1.24007	0.00315696
1.241	0.00437388		1.24106	0.00316873
1.24199	0.00439308		1.24205	0.00318253
1.243	0.00440083		1.24306	0.00319371
1.24399	0.00441395		1.24407	0.00320426
1.24498	0.0044359		1.24507	0.00320973
1.24598	0.00444314		1.24607	0.00321922
1.24699	0.00445602		1.24707	0.00323208
1.24798	0.00446714		1.24806	0.00323297
1.24898	0.00447847		1.24907	0.00324436
1.24998	0.00449673		1.25008	0.00325412
1.25098	0.00450507		1.25107	0.00326087
1.25198	0.00451757		1.25207	0.00327653
1.25298	0.00453452		1.25307	0.00328059
1.25397	0.00453875		1.25409	0.0032878
1.25499	0.00455712		1.25509	0.00329497
1.25598	0.00456616		1.25607	0.00330548
1.25696	0.00457528		1.25706	0.00331534
1.25796	0.00459114		1.25807	0.00332305
1.25897	0.00460248		1.25907	0.00332899
1.25999	0.0046137		1.26009	0.00334124
1.26096	0.00462602		1.26107	0.00334649
1.26197	0.00463559		1.26207	0.00335481
1.26298	0.00465087		1.26308	0.00336459
1.26398	0.00465856		1.26408	0.00336791
1.26498	0.00467138		1.26507	0.00338151
1.26598	0.00468222		1.26605	0.00338297
1.26699	0.00468992		1.26706	0.00339095
1.26799	0.0047086		1.26806	0.00339845
1.26899	0.00471062		1.26907	0.00340892
1.27	0.00472092		1.27008	0.00341846
1.27098	0.0047359		1.27106	0.0034253
1.27197	0.00474281		1.27205	0.00343915
1.27298	0.00475667		1.27307	0.003439
1.274	0.00476496		1.27405	0.00344162
1.27499	0.00477191		1.27506	0.00345919
1.27598	0.00478661		1.27605	0.00345935
1.27698	0.00479253		1.27706	0.00346834
1.27798	0.00480202		1.27804	0.0034756
1.27899	0.00481749		1.27906	0.00348794
1.27998	0.00482256		1.28004	0.00349076
1.28094	0.00483106		1.28103	0.00349809
1.28196	0.00484215		1.28204	0.00350404
1.28297	0.00485401		1.28304	0.00351334
1.28397	0.00486653		1.28405	0.00351818
1.28499	0.00487616		1.28507	0.00353557
1.28598	0.00488129		1.28606	0.00353789
1.28697	0.00489202		1.28706	0.00354436
1.28797	0.00490033		1.28804	0.00355211
1.28897	0.00490975		1.28907	0.0035614
1.28999	0.00492345		1.29007	0.0035692
1.29098	0.00492963		1.29106	0.00357218
1.29198	0.00493654		1.29205	0.00358084
1.29296	0.00495022		1.29306	0.00359298
1.29398	0.00496073		1.29406	0.003602
1.29495	0.00496929		1.29505	0.00360261
1.29598	0.00497885		1.29603	0.00361182
1.29697	0.00498647		1.29704	0.00361899
1.29798	0.00499722		1.29806	0.00363091
1.29898	0.00500271		1.29906	0.00364262
1.29998	0.00501256		1.30003	0.00364119
1.30099	0.00502419		1.30104	0.00365586
1.30198	0.00503525		1.30204	0.00366211
1.30297	0.00504591		1.30303	0.00366805
1.30396	0.00504743		1.30404	0.00367188
1.30497	0.00506275		1.30503	0.00368308
1.30599	0.00507184		1.30604	0.00368826
1.30698	0.00507857		1.30703	0.00370032
1.30799	0.0050885		1.30803	0.0037115
1.30898	0.00509714		1.30905	0.00371606
1.30997	0.00510914		1.31003	0.00372183
1.31097	0.00511552		1.31103	0.00373533
1.31197	0.0051256		1.31204	0.00373404
1.31298	0.00513688		1.31306	0.00375905
1.31398	0.00514372		1.31404	0.00375891
1.31497	0.00515839		1.31504	0.00377327
1.31597	0.00516283		1.31604	0.00377514
1.31697	0.00517526		1.31704	0.00379018
1.31798	0.00518828		1.31805	0.00380495
1.31899	0.00519665		1.31906	0.00381428
1.31998	0.00520267		1.32004	0.00382374
1.32097	0.00521594		1.32104	0.00384875
1.32197	0.0052216		1.32204	0.00386233
1.323	0.00523225		1.32306	0.00387596
1.32398	0.00524085		1.32405	0.00389212
1.32499	0.00525168		1.32505	0.00391919
1.326	0.00526221		1.32602	0.00393905
1.327	0.0052717		1.32704	0.00396897
1.32801	0.0052783		1.32806	0.00400096
1.32899	0.00529072		1.32905	0.00402652
1.32998	0.00530265		1.33004	0.0040623
1.33101	0.00531185		1.33106	0.00410087
1.33199	0.0053165		1.33205	0.0041475
1.33298	0.00533391		1.33305	0.00420152
1.33399	0.00534429		1.33405	0.00425965
1.33498	0.00535122		1.33506	0.00433079
1.336	0.00536418		1.33603	0.00439968
1.33699	0.00537382		1.33705	0.00447853
1.33798	0.00538543		1.33806	0.00457303
1.33899	0.0053992		1.33904	0.00466683
1.33998	0.00540755		1.34005	0.00476825
1.34099	0.00541702		1.34105	0.00486157
1.342	0.0054307		1.34205	0.0049675
1.34297	0.00543798		1.34304	0.00505878
1.34399	0.00545302		1.34405	0.00513702
1.34498	0.00546245		1.34503	0.00521628
1.34601	0.00547515		1.34604	0.00529688
1.34698	0.0054999		1.34707	0.00536927
1.348	0.00550681		1.34806	0.00543044
1.34899	0.00552353		1.34906	0.00546592
1.34998	0.00553518		1.35006	0.00550565
1.35101	0.00555488		1.35106	0.00552553
1.352	0.0055728		1.35204	0.00553689
1.35297	0.00559154		1.35305	0.00556427
1.35396	0.00561615		1.35404	0.00556594
1.35498	0.0056404		1.35505	0.00553735
1.356	0.00566356		1.35605	0.00556616
1.357	0.00569773		1.35706	0.00556522
1.35798	0.00572933		1.35807	0.00555687
1.35898	0.00576791		1.35904	0.00554246
1.35998	0.00581804		1.36005	0.00552176
1.361	0.0058701		1.36105	0.00547244
1.36197	0.00593839		1.36204	0.00544887
1.36299	0.00602522		1.36304	0.00541474
1.36398	0.00611363		1.36405	0.0053834
1.36499	0.00624695		1.36505	0.00535994
1.36599	0.00638293		1.36606	0.00533041
1.36698	0.00656066		1.36707	0.00528521
1.36799	0.00678504		1.36808	0.00526359
1.36898	0.0070479		1.36907	0.00523223
1.36997	0.00735646		1.37006	0.00518609
1.37098	0.00772724		1.37107	0.00515107
1.37198	0.00812297		1.37205	0.00512166
1.37296	0.00857496		1.37307	0.00509455
1.37396	0.00900945		1.37407	0.00507526
1.37494	0.00936922		1.37505	0.00504435
1.37604	0.00970033		1.37607	0.00502751
1.3771	0.009766		1.37706	0.00499384
1.37809	0.00970128		1.37806	0.0049825
1.37908	0.00952602		1.37904	0.00495887
1.38007	0.00925852		1.38004	0.00493354
1.38109	0.00901189		1.38106	0.0049199
1.38207	0.00873566		1.38205	0.00489823
1.38307	0.00848065		1.38305	0.00489398
1.38407	0.00828406		1.38405	0.00486703
1.38508	0.00807415		1.38503	0.00485559
1.38609	0.00790514		1.38607	0.00482924
1.38709	0.00777574		1.38707	0.00481862
1.38808	0.00764019		1.38804	0.00481889
1.38907	0.00754628		1.38904	0.00480135
1.39008	0.00744677		1.39006	0.00478768
1.39108	0.0073708		1.39104	0.0047702
1.39209	0.00731715		1.39205	0.00476803
1.39307	0.0072463		1.39305	0.00475055
1.39406	0.00718321		1.39404	0.00474069
1.39509	0.0071198		1.39505	0.00474259
1.3961	0.00707199		1.39605	0.00472004
1.39709	0.00703901		1.39707	0.00471123
1.39809	0.00699949		1.39805	0.00470687
1.39908	0.00696571		1.39905	0.00469067
1.40009	0.00693994		1.40006	0.00468254
1.40109	0.00691257		1.40104	0.00468474
1.40208	0.00687993		1.40205	0.00466353
1.40308	0.00685669		1.40304	0.00466346
1.40407	0.00682863		1.40406	0.00467136
1.40509	0.00679991		1.40504	0.00465218
1.40608	0.00678598		1.40605	0.00464319
1.40709	0.00676073		1.40705	0.00464355
1.40806	0.00674105		1.40804	0.00462957
1.40908	0.00671755		1.40905	0.00464162
1.41007	0.00669238		1.41004	0.00462658
1.41108	0.00668593		1.41106	0.00463302
1.41207	0.00665914		1.41205	0.00463263
1.41306	0.0066551		1.41303	0.00462093
1.41407	0.00663798		1.41403	0.00463255
1.41508	0.00661985		1.41503	0.00462287
1.41607	0.00661715		1.41605	0.00461825
1.41707	0.00659236		1.41704	0.00462388
1.41805	0.00659096		1.41804	0.00463291
1.41907	0.00658264		1.41905	0.004611
1.42008	0.00658133		1.42005	0.00462584
1.42106	0.00656615		1.42106	0.00462387
1.42206	0.00655833		1.42205	0.00462968
1.42304	0.00655525		1.42305	0.00462708
1.42407	0.00655096		1.42406	0.00464494
1.42509	0.00654188		1.42503	0.00463938
1.42608	0.00654327		1.42605	0.0046498
1.42706	0.00654017		1.42705	0.0046513
1.42806	0.00653453		1.42802	0.00464996
1.42906	0.00653849		1.42905	0.00465793
1.43005	0.00653597		1.43004	0.00466778
1.43108	0.00653563		1.43104	0.00467875
1.43207	0.00653862		1.43203	0.00468468
1.43306	0.00653045		1.43303	0.00469655
1.43407	0.00653444		1.43402	0.00469933
1.43507	0.00653993		1.43504	0.00472745
1.43608	0.00653399		1.43603	0.00473298
1.43705	0.00653684		1.43702	0.00474858
1.43807	0.00653849		1.43802	0.00474994
1.43908	0.0065424		1.43905	0.00477419
1.44006	0.00654565		1.44004	0.00479377
1.44107	0.00654293		1.44104	0.00481464
1.44207	0.00656337		1.44203	0.00482326
1.44307	0.00655757		1.44303	0.00484675
1.44407	0.00656068		1.44404	0.00486014
1.44508	0.00657334		1.44505	0.00489049
1.4461	0.00657112		1.44607	0.00491409
1.44708	0.00657915		1.44705	0.00494155
1.44808	0.00659108		1.44806	0.00497111
1.44909	0.0065873		1.44906	0.00499273
1.45007	0.00659778		1.45005	0.00501115
1.45111	0.00661048		1.45104	0.00504677
1.45207	0.00660362		1.45205	0.00508363
1.45306	0.00662402		1.45306	0.00510394
1.45409	0.00662705		1.45406	0.00514491
1.45509	0.0066318		1.45503	0.00518539
1.45608	0.00664472		1.45605	0.00521476
1.45707	0.00664786		1.45705	0.00526586
1.45805	0.00665387		1.45804	0.00530694
1.45907	0.00666886		1.45902	0.00535491
1.46007	0.00667515		1.46004	0.00539642
1.46107	0.0066897		1.46103	0.00546542
1.46206	0.00669293		1.46203	0.00551627
1.46307	0.00671009		1.46305	0.00557255
1.46407	0.00671766		1.46403	0.00563587
1.46507	0.00672026		1.46503	0.00570402
1.46607	0.00673995		1.46603	0.0057658
1.46706	0.00675863		1.46702	0.00584644
1.46807	0.00675945		1.46802	0.00592193
1.46908	0.00678398		1.46904	0.00598628
1.47008	0.0067877		1.47003	0.00607784
1.47109	0.0068014		1.47102	0.00613827
1.47205	0.00681593		1.47202	0.00625235
1.47308	0.00683322		1.47303	0.00634501
1.47407	0.00683818		1.47402	0.0064517
1.47509	0.00686279		1.47502	0.0065519
1.47606	0.00686751		1.47601	0.00666217
1.47704	0.00689105		1.47702	0.00678056
1.47806	0.00689874		1.47802	0.00691189
1.47906	0.00692411		1.479	0.00704719
1.48005	0.00694738		1.48001	0.00717355
1.48107	0.00695886		1.481	0.00731586
1.48206	0.0069846		1.48201	0.00746607
1.48306	0.00701362		1.483	0.00762593
1.48406	0.00702558		1.48401	0.00779576
1.48506	0.00705172		1.48502	0.00796725
1.48606	0.00707745		1.48599	0.00814952
1.48707	0.00709281		1.48699	0.00834401
1.48805	0.00712672		1.48799	0.00853038
1.48908	0.00715168		1.48901	0.0087606
1.49007	0.00717948		1.48999	0.00898069
1.49107	0.00720494		1.491	0.00920466
1.49204	0.00723865		1.49198	0.00945125
1.49305	0.00727295		1.49308	0.00972783
1.49405	0.0073046		1.49413	0.0100128
1.49506	0.00733951		1.49513	0.0102911
1.49603	0.00737655		1.49612	0.0105905
1.49706	0.00740929		1.49711	0.0108924
1.49806	0.00744997		1.49811	0.0112094
1.49906	0.00749732		1.49912	0.0115401
1.50005	0.00753388		1.50012	0.0118905
1.50105	0.00758382		1.50112	0.0122576
1.50205	0.00763342		1.50213	0.0126276
1.50303	0.00768178		1.50311	0.0130198
1.50407	0.0077425		1.50415	0.0134287
1.50505	0.00779022		1.50512	0.0138678
1.50606	0.00784853		1.5061	0.0143102
1.50706	0.007917		1.5071	0.01477
1.50806	0.00797843		1.50811	0.0152517
1.50907	0.00804353		1.5091	0.0157531
1.51005	0.00812056		1.5101	0.0162864
1.51104	0.00818483		1.51109	0.0168304
1.51203	0.0082731		1.5121	0.0173949
1.51305	0.00835601		1.51311	0.0179942
1.51406	0.00843699		1.51411	0.0186175
1.51504	0.00853096		1.51508	0.0192449
1.51604	0.00862385		1.51611	0.0199047
1.51704	0.00872113		1.51709	0.020594
1.51806	0.00883176		1.51809	0.0213167
1.51904	0.00894066		1.51911	0.0220454
1.52005	0.00905478		1.52009	0.0228342
1.52105	0.00917605		1.52113	0.0236237
1.52208	0.00930312		1.52213	0.0244614
1.52307	0.0094409		1.5231	0.0253341
1.52405	0.00956328		1.52412	0.0262264
1.52506	0.00970876		1.52512	0.0271232
1.52607	0.00986724		1.52612	0.028072
1.52706	0.0100207		1.52712	0.0290417
1.52805	0.0101892		1.52812	0.0300559
1.52906	0.0103702		1.5291	0.0310881
1.53004	0.0105474		1.53013	0.0321666
1.53106	0.010746		1.53111	0.0332633
1.53206	0.0109512		1.53211	0.0343996
1.53306	0.0111652		1.53313	0.0355645
1.53405	0.0113866		1.53411	0.0367672
1.53504	0.0116138		1.5351	0.038019
1.53606	0.0118542		1.53609	0.0393022
1.53706	0.0121077		1.5371	0.0406189
1.53806	0.0123685		1.5381	0.0419988
1.53904	0.0126418		1.5391	0.0434089
1.54004	0.0129303		1.5401	0.0448729
1.54104	0.0132223		1.5411	0.0463504
1.54206	0.0135329		1.54211	0.0478996
1.54306	0.0138616		1.5431	0.0494675
1.54405	0.014197		1.54411	0.0511158
1.54506	0.0145535		1.54511	0.0527688
1.54607	0.014918		1.54612	0.0544846
1.54705	0.0152984		1.54712	0.0562371
1.54806	0.0156977		1.54812	0.0580301
1.54905	0.0161038		1.54913	0.0598659
1.55005	0.0165387		1.55013	0.0617563
1.55105	0.0169828		1.55111	0.0636477
1.55204	0.0174442		1.55212	0.0656312
1.55306	0.0179233		1.55313	0.0676394
1.55405	0.0184249		1.55412	0.0696932
1.55506	0.0189395		1.5551	0.0717899
1.55607	0.0194844		1.55612	0.0739623
1.55706	0.02004		1.55711	0.0762174
1.55807	0.0206271		1.55811	0.0785031
1.55906	0.0212339		1.55909	0.0808002
1.56006	0.0218542		1.56011	0.0831522
1.56105	0.0225		1.56113	0.0855439
1.56206	0.0231609		1.56211	0.0880032
1.56308	0.0238506		1.56312	0.0904878
1.56405	0.0245649		1.56412	0.0930373
1.56504	0.0252903		1.56511	0.0956378
1.56604	0.0260494		1.5661	0.098255
1.56703	0.0268413		1.56707	0.100908
1.56803	0.0276454		1.56818	0.103836
1.56903	0.0284767		1.5692	0.106769
1.57005	0.0293567		1.57022	0.109639
1.57104	0.0302436		1.5712	0.112574
1.57206	0.0311658		1.57221	0.115525
1.57305	0.0321103		1.57322	0.118505
1.57404	0.0330786		1.57422	0.121549
1.57505	0.0340971		1.5752	0.1246
1.57604	0.0351179		1.57623	0.127678
1.57705	0.036179		1.57723	0.131045
1.57805	0.0372904		1.57822	0.134311
1.57905	0.0384058		1.57921	0.137552
1.58004	0.0395614		1.58021	0.140859
1.58106	0.0407579		1.58121	0.144287
1.58205	0.0419753		1.58221	0.147698
1.58305	0.0432397		1.5832	0.151148
1.58404	0.0445258		1.58418	0.154611
1.58504	0.0458343		1.58521	0.158147
1.58604	0.0472025		1.5862	0.161733
1.58703	0.0485785		1.58719	0.165391
1.58804	0.0499787		1.58819	0.169126
1.58904	0.051461		1.58918	0.17287
1.59002	0.0529238		1.59016	0.176666
1.59105	0.0544566		1.59118	0.180387
1.59205	0.0560332		1.5922	0.184179
1.59304	0.0576123		1.59318	0.187989
1.59404	0.0592609		1.59419	0.191825
1.59503	0.0609271		1.59519	0.19578
1.59604	0.0626286		1.59619	0.199793
1.59704	0.0644159		1.59719	0.203826
1.59802	0.0661961		1.59819	0.207807
1.59905	0.0680164		1.5992	0.211907
1.60008	0.0698937		1.60021	0.216042
1.60107	0.0717609		1.6012	0.220258
1.60205	0.0736971		1.60218	0.224467
1.60305	0.0756695		1.60317	0.228668
1.60405	0.0776567		1.6042	0.232947
1.60506	0.0797171		1.60518	0.237247
1.60604	0.081775		1.60619	0.241576
1.60705	0.0838682		1.60721	0.246054
1.60802	0.0860315		1.60818	0.250495
1.60903	0.0882011		1.60918	0.254933
1.61002	0.0904023		1.61019	0.259415
1.61102	0.0926781		1.61118	0.26394
1.61203	0.0949336		1.61218	0.268463
1.613	0.097267		1.61317	0.272996
1.61402	0.0996411		1.61417	0.277603
1.61507	0.102138		1.61518	0.282239
1.61616	0.104755		1.61617	0.286982
1.61714	0.107197		1.61719	0.291674
1.61814	0.109685		1.61816	0.296353
1.61914	0.112254		1.61916	0.301124
1.62016	0.11477		1.62018	0.305946
1.62115	0.117355		1.62117	0.310775
1.62214	0.120012		1.6222	0.31571
1.62316	0.122656		1.6232	0.3206
1.62416	0.12531		1.62419	0.325479
1.62514	0.128014		1.62519	0.330292
1.62614	0.130722		1.62619	0.335251
1.62716	0.133505		1.62719	0.34023
1.62814	0.136276		1.62821	0.34531
1.62915	0.139056		1.62919	0.350367
1.63014	0.141921		1.63019	0.355278
1.63115	0.144771		1.63119	0.360253
1.63214	0.147631		1.63218	0.365446
1.63314	0.150596		1.63321	0.370511
1.63415	0.153485		1.63419	0.375542
1.63516	0.156429		1.63519	0.380705
1.63615	0.159413		1.63621	0.385917
1.63713	0.162364		1.6372	0.391137
1.63814	0.165383		1.63818	0.396237
1.63915	0.168413		1.6392	0.40147
1.64015	0.171452		1.64019	0.406667
1.64113	0.174401		1.6412	0.411932
1.64215	0.177387		1.6422	0.417184
1.64315	0.180444		1.64319	0.422417
1.64415	0.18354		1.6442	0.427731
1.64516	0.186636		1.64522	0.432979
1.64615	0.189771		1.64621	0.43828
1.64713	0.192891		1.64719	0.44366
1.64814	0.196061		1.64819	0.449083
1.64914	0.199215		1.64921	0.454413
1.65014	0.2024		1.65021	0.459807
1.65112	0.205601		1.6512	0.465194
1.65213	0.208801		1.65216	0.47061
1.65314	0.212009		1.65319	0.476048
1.65413	0.215216		1.65419	0.481464
1.65513	0.218454		1.65519	0.486906
1.65614	0.221667		1.65618	0.492451
1.65713	0.22492		1.65718	0.49791
1.65811	0.22818		1.65817	0.5034
1.65913	0.231432		1.65919	0.50887
1.66013	0.234684		1.6602	0.514394
1.66114	0.237939		1.66119	0.519962
1.66214	0.241206		1.66217	0.525517
1.66314	0.244515		1.66316	0.530855
1.66413	0.247785		1.66417	0.536435
1.66514	0.251051		1.66519	0.541866
1.66613	0.25436		1.66619	0.547353
1.66712	0.257589		1.66717	0.552946
1.6681	0.260859		1.66816	0.558516
1.66914	0.26416		1.66916	0.564051
1.67014	0.267434		1.67017	0.56975
1.67113	0.270697		1.67117	0.575423
1.6721	0.273968		1.67217	0.581179
1.67312	0.277227		1.67317	0.586857
1.67413	0.280519		1.67417	0.592481
1.67514	0.283807		1.67518	0.598128
1.67614	0.287075		1.67617	0.603633
1.67713	0.290344		1.67721	0.609113
1.67813	0.293605		1.67819	0.614659
1.67914	0.296843		1.67919	0.62024
1.68015	0.300113		1.68017	0.625778
1.68111	0.303336		1.68119	0.63145
1.68212	0.306569		1.6822	0.637022
1.68312	0.309837		1.68318	0.642492
1.68412	0.313069		1.68418	0.648108
1.68513	0.316317		1.68519	0.653849
1.68613	0.319536		1.68619	0.659479
1.68711	0.322739		1.68717	0.665102
1.68811	0.325991		1.68819	0.670848
1.68915	0.329211		1.68918	0.676482
1.69014	0.332409		1.69018	0.682159
1.69112	0.335641		1.69117	0.687859
1.69211	0.338801		1.69216	0.693505
1.69314	0.341989		1.69316	0.699065
1.69412	0.345213		1.69416	0.704654
1.69513	0.348354		1.69519	0.710327
1.69609	0.351516		1.69615	0.715899
1.69712	0.354706		1.69715	0.721493
1.69812	0.357853		1.69816	0.727084
1.69913	0.361051		1.69918	0.732885
1.70004	0.363906		1.70007	0.738069
1.70045	0.365284		1.70053	0.740691

## Sheet: Fig. 3b
NiOx on Au			NiOx on Au with 2,1,3-benzothiadiazole
Potential vs. RHE / V	Current / mA		Potential vs. RHE / V	Current / mA
1.69986	0.225455		1.69994	0.235424
1.69887	0.221333		1.69894	0.231015
1.69785	0.217289		1.69792	0.226649
1.69684	0.213425		1.69694	0.222379
1.69584	0.209503		1.69594	0.218206
1.69485	0.205616		1.69493	0.21415
1.69384	0.201745		1.69394	0.210285
1.69286	0.198045		1.69294	0.206463
1.69185	0.194433		1.69191	0.202669
1.69086	0.190774		1.69095	0.198862
1.68986	0.187132		1.68993	0.195073
1.68887	0.183541		1.68895	0.191352
1.68787	0.18135		1.68797	0.187647
1.68685	0.178195		1.68693	0.183955
1.68587	0.174812		1.68595	0.180335
1.68486	0.17148		1.68498	0.176774
1.68387	0.168157		1.68395	0.173305
1.68288	0.164967		1.68297	0.169863
1.68185	0.161786		1.68195	0.16644
1.68088	0.158669		1.68096	0.163084
1.67988	0.155591		1.67996	0.159839
1.67889	0.152536		1.67897	0.156685
1.67788	0.149533		1.67796	0.153545
1.67686	0.146553		1.67696	0.150583
1.67586	0.143635		1.67596	0.147579
1.67486	0.140752		1.67496	0.144645
1.67386	0.137925		1.67395	0.141697
1.67286	0.135112		1.67293	0.138786
1.67185	0.132386		1.67193	0.135952
1.67085	0.129743		1.67094	0.1332
1.66986	0.12705		1.66995	0.130459
1.66885	0.124397		1.66894	0.127767
1.66785	0.12183		1.66796	0.125123
1.66684	0.119274		1.66694	0.122559
1.66587	0.116771		1.66594	0.120072
1.66485	0.114272		1.66496	0.117621
1.66385	0.111817		1.66396	0.115212
1.66286	0.109396		1.66294	0.112903
1.66185	0.107007		1.66195	0.110622
1.66088	0.104649		1.66096	0.108357
1.65987	0.1023		1.65997	0.10613
1.65885	0.0999738		1.65896	0.10387
1.65785	0.0976962		1.65796	0.101685
1.65686	0.0954677		1.65694	0.0995427
1.65588	0.0932949		1.65595	0.0973882
1.65487	0.0911477		1.65496	0.0952205
1.65386	0.0890591		1.65395	0.0930908
1.65286	0.0870528		1.65295	0.0910102
1.65186	0.0851134		1.65193	0.0889577
1.65087	0.0832001		1.65096	0.0869543
1.64987	0.0813307		1.64994	0.0849433
1.64887	0.0795085		1.64895	0.0830196
1.64786	0.0777253		1.64795	0.0811245
1.64685	0.0759519		1.64694	0.0792507
1.64587	0.0742358		1.64592	0.0774306
1.64486	0.0725573		1.64494	0.0756494
1.64386	0.0708954		1.64394	0.0738933
1.64288	0.0692602		1.64292	0.0721612
1.64188	0.067652		1.64192	0.0704591
1.64088	0.0660717		1.64093	0.0687841
1.63988	0.06451		1.63994	0.0671423
1.6389	0.0629823		1.63895	0.0655374
1.63789	0.0614932		1.63795	0.0639442
1.63686	0.0600413		1.63693	0.0623795
1.63587	0.0586104		1.63596	0.0608445
1.63486	0.0572135		1.63494	0.0594198
1.63386	0.0558676		1.63393	0.0580855
1.63284	0.0545462		1.63294	0.0568035
1.63186	0.0532453		1.63193	0.0555272
1.63088	0.0519541		1.63093	0.0542398
1.62987	0.0507051		1.62994	0.0529525
1.62887	0.0494488		1.62893	0.0516895
1.62774	0.0480796		1.62793	0.0504395
1.62666	0.0467112		1.62694	0.049205
1.62566	0.0455126		1.62581	0.0478152
1.62466	0.0443314		1.62474	0.0464525
1.62365	0.0431649		1.62372	0.0452654
1.62266	0.0420224		1.62273	0.0441164
1.62168	0.0409226		1.62175	0.0429955
1.62069	0.0398436		1.62075	0.0419016
1.61967	0.0387964		1.61973	0.0408427
1.61865	0.0378229		1.61874	0.0398084
1.61766	0.0368475		1.61774	0.0387835
1.61668	0.0358608		1.61676	0.0377806
1.61566	0.0348991		1.61573	0.0367997
1.61467	0.0339578		1.61475	0.0358417
1.61369	0.033023		1.61376	0.0348944
1.61266	0.0321224		1.61274	0.0339666
1.61168	0.0312263		1.61175	0.033074
1.61068	0.0303541		1.61076	0.0322215
1.60966	0.0294788		1.60976	0.0313854
1.60867	0.028567		1.60874	0.0305722
1.60767	0.0276431		1.60774	0.0297645
1.60668	0.0267597		1.60676	0.0289552
1.60568	0.0259086		1.60576	0.0281807
1.60468	0.025099		1.60476	0.0274247
1.60367	0.0243341		1.60376	0.0266721
1.60269	0.0235954		1.60274	0.0259492
1.60168	0.0228817		1.60177	0.025236
1.6007	0.0222964		1.60075	0.0245186
1.59969	0.0216299		1.59977	0.023827
1.59868	0.0209651		1.59877	0.0231351
1.59768	0.0203217		1.59777	0.0224677
1.59668	0.019693		1.59676	0.0218128
1.59567	0.0190784		1.59574	0.0211743
1.59466	0.0184871		1.59475	0.0205542
1.59365	0.017905		1.59375	0.0199316
1.59267	0.0173321		1.59276	0.0193191
1.59168	0.0167886		1.59175	0.0187324
1.59067	0.0162504		1.59072	0.01816
1.58966	0.015725		1.58974	0.0176097
1.58867	0.0152049		1.58875	0.0170694
1.58768	0.0147012		1.58774	0.0165474
1.58668	0.0142108		1.58674	0.0160277
1.58567	0.01374		1.58576	0.0155277
1.58468	0.0132776		1.58474	0.0150228
1.58367	0.0128366		1.58374	0.0145433
1.58269	0.0124006		1.58276	0.0140834
1.58167	0.0119907		1.58177	0.0136412
1.5807	0.0115898		1.58076	0.0132118
1.57967	0.0111942		1.57975	0.0128194
1.57869	0.0108115		1.57875	0.0124194
1.57769	0.0104397		1.57778	0.0120274
1.57668	0.0100843		1.57676	0.0116352
1.5757	0.00974191		1.57577	0.011262
1.57469	0.0094021		1.57476	0.0108901
1.57369	0.00908419		1.57377	0.0105317
1.5727	0.00877054		1.57278	0.0101817
1.5717	0.00847541		1.57177	0.00984283
1.57068	0.00819177		1.57075	0.00950737
1.56966	0.00791862		1.56974	0.00917503
1.56867	0.00766771		1.56875	0.00885503
1.56769	0.0074214		1.56776	0.00854662
1.5667	0.00719096		1.56675	0.00823517
1.56569	0.00697278		1.56576	0.00793505
1.56469	0.00676612		1.56476	0.0076407
1.5637	0.00657267		1.56374	0.00736474
1.56269	0.00637573		1.56276	0.00709706
1.56171	0.00619422		1.56177	0.00682557
1.56071	0.00601342		1.56076	0.00656842
1.5597	0.00583775		1.55977	0.00632253
1.55871	0.00567006		1.55876	0.0060905
1.55769	0.00550497		1.55778	0.00586154
1.55671	0.00534293		1.55675	0.00565079
1.55569	0.00517856		1.55575	0.00544941
1.5547	0.00502661		1.55475	0.0052517
1.5536	0.00485936		1.55375	0.00507039
1.55249	0.00468662		1.55276	0.00488391
1.55149	0.0045464		1.55169	0.00467971
1.55048	0.00442226		1.55065	0.00449651
1.54949	0.00429104		1.54966	0.00434143
1.54852	0.00417486		1.54867	0.00417508
1.54749	0.00406003		1.54766	0.00402164
1.5465	0.00394684		1.54667	0.00388005
1.54551	0.00385354		1.54566	0.00374404
1.54449	0.00375788		1.54465	0.00361315
1.5435	0.0036604		1.54367	0.00347995
1.54249	0.00357589		1.54268	0.00336137
1.54151	0.00349691		1.54166	0.00323958
1.54048	0.00341924		1.54065	0.00312615
1.53948	0.00333979		1.53967	0.00302216
1.53848	0.003265		1.53867	0.00291278
1.53751	0.00319825		1.53769	0.00281961
1.53649	0.00313085		1.53667	0.00273543
1.53552	0.00306744		1.53568	0.00264195
1.53453	0.00300237		1.53466	0.00255862
1.53354	0.00294924		1.53368	0.00247547
1.53253	0.0028895		1.53266	0.00239369
1.5315	0.00283258		1.53168	0.00230979
1.5305	0.00277963		1.53067	0.00223603
1.5295	0.00272981		1.52966	0.00216157
1.52851	0.00268527		1.52868	0.00210117
1.5275	0.00263924		1.52769	0.0020316
1.5265	0.00259689		1.52667	0.00196297
1.52551	0.00256126		1.52567	0.00190727
1.5245	0.00253111		1.52466	0.00184831
1.5235	0.00250185		1.52367	0.00179582
1.5225	0.00248076		1.52266	0.00174459
1.52149	0.00246554		1.52167	0.00169873
1.52049	0.00244858		1.52067	0.00165555
1.51949	0.00243493		1.51967	0.00161248
1.51849	0.00242344		1.51865	0.00156945
1.51746	0.00241202		1.51765	0.00152642
1.51648	0.0024064		1.51664	0.00147736
1.51547	0.00239789		1.51563	0.00144434
1.51449	0.00238663		1.51466	0.00140814
1.51348	0.00238357		1.51365	0.00137029
1.51249	0.00237284		1.51264	0.00133826
1.51148	0.00237295		1.51165	0.00130501
1.51048	0.00236598		1.51066	0.00126611
1.5095	0.00235721		1.50965	0.00123927
1.50849	0.00235422		1.50865	0.00121011
1.50748	0.00234739		1.50766	0.00118363
1.50648	0.00233737		1.50665	0.00115545
1.5055	0.00232901		1.50567	0.00112868
1.50451	0.00232447		1.50465	0.00110971
1.5035	0.00231866		1.50365	0.00109281
1.5025	0.00230804		1.50266	0.00106625
1.50147	0.00230528		1.50167	0.0010559
1.50049	0.0023008		1.50066	0.00104018
1.49949	0.00229932		1.49966	0.00102226
1.49849	0.00229808		1.49866	0.00101127
1.4975	0.00230412		1.49767	0.000989809
1.49649	0.00231021		1.49665	0.000972141
1.49548	0.00231348		1.49564	0.00096058
1.4945	0.0023147		1.49468	0.000952262
1.49349	0.0023147		1.49366	0.000942722
1.49248	0.00231152		1.49265	0.000929129
1.49148	0.00231047		1.49166	0.000925286
1.49049	0.00230735		1.49065	0.000920342
1.48949	0.00230525		1.48965	0.000913675
1.48849	0.00229864		1.48867	0.000923898
1.48751	0.00229934		1.48767	0.000930358
1.4865	0.0022987		1.48666	0.000923812
1.4855	0.00229651		1.48567	0.000930223
1.4845	0.00230196		1.48467	0.000928651
1.48349	0.00229473		1.48367	0.000920587
1.4825	0.00229904		1.48265	0.000920474
1.4815	0.00229821		1.48168	0.000914106
1.4805	0.00229888		1.48066	0.000912555
1.4795	0.00229841		1.47968	0.000911294
1.4785	0.00229546		1.47869	0.000903205
1.47751	0.00229451		1.47769	0.000898307
1.4765	0.00228962		1.47665	0.000887994
1.4755	0.00227272		1.47566	0.000879936
1.4745	0.00226348		1.47468	0.000887019
1.47348	0.00224511		1.47366	0.00086791
1.47249	0.00222725		1.47267	0.000870452
1.4715	0.00221766		1.47168	0.00085909
1.47051	0.00219749		1.47067	0.000862116
1.46952	0.00217647		1.46968	0.000850405
1.46851	0.00216228		1.46869	0.000845899
1.46748	0.00214392		1.46767	0.000841248
1.46649	0.00212643		1.46668	0.000835058
1.46549	0.0021118		1.46567	0.000823855
1.46449	0.00209461		1.46468	0.000823607
1.46349	0.00208105		1.46369	0.000816385
1.46248	0.00206129		1.4627	0.000806804
1.46149	0.00204952		1.46168	0.000802596
1.46051	0.0020285		1.4607	0.000788502
1.4595	0.00201725		1.45967	0.000787545
1.4585	0.00199937		1.45867	0.000778633
1.45748	0.00198678		1.45767	0.000768582
1.45649	0.00196955		1.45667	0.000763675
1.4555	0.00195402		1.45568	0.000759972
1.4545	0.00193852		1.4547	0.000750146
1.45349	0.00192212		1.45367	0.000748962
1.45251	0.00191241		1.45267	0.000740671
1.45149	0.00189789		1.45169	0.000745988
1.45052	0.00189		1.45069	0.000732593
1.4495	0.00187772		1.44968	0.000735179
1.44852	0.0018597		1.4487	0.000739845
1.44751	0.00184991		1.44769	0.000737015
1.4465	0.00182889		1.44668	0.000738163
1.44554	0.00182052		1.44569	0.000739516
1.44451	0.001808		1.44469	0.000749869
1.4435	0.00179318		1.44369	0.000754916
1.4425	0.00178325		1.44268	0.000768375
1.44152	0.00177076		1.44168	0.000765823
1.44053	0.00176294		1.44068	0.000778889
1.4395	0.00175215		1.43967	0.000780603
1.4385	0.00174122		1.43867	0.000793996
1.43749	0.00173609		1.43766	0.00078854
1.43649	0.00172343		1.43666	0.0007889
1.43551	0.00171543		1.43567	0.000786816
1.4345	0.00170708		1.43468	0.000787795
1.43352	0.00169686		1.43366	0.000791763
1.4325	0.00169074		1.43268	0.000799225
1.43151	0.00168195		1.43167	0.000807068
1.43051	0.00167622		1.43067	0.000813823
1.4295	0.00166723		1.42967	0.000814538
1.4285	0.00165709		1.42866	0.000814384
1.4275	0.00164756		1.42767	0.000824448
1.42651	0.00164186		1.42666	0.000821544
1.42551	0.00163215		1.42567	0.000829151
1.4245	0.00162678		1.42466	0.00082266
1.42351	0.00162105		1.42366	0.000819767
1.42249	0.00161015		1.42266	0.000818806
1.42151	0.00161107		1.42166	0.000813916
1.42051	0.00161011		1.42067	0.000807625
1.41951	0.00160415		1.41965	0.000798229
1.41849	0.00160264		1.41867	0.000794361
1.41749	0.0016054		1.41766	0.000793395
1.41649	0.00160334		1.41664	0.000789338
1.41549	0.00160208		1.41566	0.00077991
1.41449	0.00159704		1.41467	0.00077711
1.41349	0.00159547		1.41365	0.000764935
1.41249	0.00159318		1.41268	0.000746479
1.4115	0.00159244		1.41167	0.0007464
1.41049	0.00159555		1.41068	0.00073955
1.4095	0.00160523		1.40966	0.000723828
1.4085	0.00161169		1.40867	0.000718768
1.4075	0.0016155		1.40765	0.000710565
1.40649	0.00162943		1.40668	0.000703562
1.4055	0.00163823		1.40568	0.000696933
1.4045	0.00165319		1.40469	0.000698015
1.4035	0.00166614		1.40366	0.000687579
1.40249	0.00167888		1.40266	0.000677943
1.40151	0.00168906		1.40165	0.000676511
1.4005	0.00170011		1.40066	0.00067344
1.39949	0.00171071		1.39965	0.000672847
1.39849	0.00171876		1.39867	0.000663525
1.3975	0.00172945		1.39767	0.000665183
1.3965	0.00173547		1.39668	0.000653705
1.3955	0.00173862		1.39567	0.000650759
1.39448	0.00174598		1.39466	0.000638248
1.39349	0.00174892		1.39366	0.000632662
1.39251	0.00174849		1.39267	0.000636167
1.39149	0.00175351		1.39167	0.000630606
1.39048	0.0017506		1.39068	0.000631214
1.3895	0.00175056		1.38966	0.000617631
1.38849	0.00174413		1.38866	0.000627332
1.38749	0.00173454		1.38766	0.000612561
1.3865	0.00172952		1.38665	0.000607705
1.3855	0.00171682		1.38565	0.000607244
1.38449	0.00170493		1.38467	0.000608613
1.3835	0.00169579		1.38365	0.000608576
1.38249	0.0016885		1.38266	0.000605116
1.3815	0.00167874		1.38166	0.000592537
1.38053	0.00166965		1.38066	0.000589547
1.37953	0.00166206		1.37966	0.000584717
1.37851	0.00165335		1.37867	0.000583225
1.3775	0.00164373		1.37768	0.000577945
1.37651	0.00164116		1.37668	0.000570522
1.37551	0.00163465		1.37566	0.000567355
1.3745	0.00163424		1.37466	0.0005647
1.3735	0.00162828		1.37366	0.000561035
1.37252	0.0016248		1.37268	0.000555501
1.37152	0.00161844		1.37168	0.000556101
1.37052	0.00161672		1.37066	0.000552124
1.3695	0.00161535		1.36966	0.000552761
1.36853	0.00161583		1.36867	0.000549677
1.36754	0.00161444		1.36768	0.000539577
1.36652	0.00162099		1.36667	0.000539141
1.36549	0.00162272		1.36567	0.000534202
1.36451	0.00162543		1.36465	0.000528741
1.36351	0.00163071		1.36366	0.000520857
1.36251	0.00163143		1.36264	0.000517585
1.3615	0.00163793		1.36164	0.000518152
1.3605	0.00164473		1.36064	0.000516583
1.35952	0.00164603		1.35964	0.00050909
1.35851	0.00164836		1.35866	0.000505689
1.35751	0.00165164		1.35765	0.000496879
1.35652	0.00165097		1.35665	0.000496613
1.35553	0.00165119		1.35565	0.000489881
1.3545	0.00165373		1.35464	0.000481142
1.35352	0.00165019		1.35365	0.000475064
1.35253	0.00164761		1.35266	0.000469286
1.35153	0.00164098		1.35164	0.000466948
1.35051	0.00163919		1.35065	0.000472101
1.34951	0.00162891		1.34967	0.000458536
1.34851	0.0016208		1.34866	0.000455566
1.34753	0.00161618		1.34766	0.00045519
1.34653	0.00161559		1.34669	0.000459044
1.34551	0.00160576		1.34566	0.000452169
1.34452	0.00160104		1.34465	0.00045125
1.34353	0.00159661		1.34367	0.000450722
1.34254	0.00159261		1.34266	0.000450619
1.34153	0.00158055		1.34166	0.000447983
1.34052	0.0015768		1.34066	0.000447258
1.33951	0.0015646		1.33965	0.000447287
1.33853	0.0015517		1.33866	0.000445267
1.33752	0.00154305		1.33765	0.000436701
1.33652	0.00152864		1.33665	0.000432869
1.33551	0.00151693		1.33565	0.00043009
1.33451	0.00150786		1.33466	0.000430062
1.33352	0.00150056		1.33366	0.0004308
1.33255	0.00149152		1.33265	0.000429392
1.33151	0.00148713		1.33167	0.000425783
1.33055	0.00148993		1.33067	0.000428645
1.32953	0.00148828		1.32966	0.000418987
1.32856	0.0014921		1.32867	0.000419328
1.32754	0.00149649		1.32767	0.000415732
1.32653	0.00150364		1.32668	0.000412343
1.32552	0.00151383		1.32565	0.00040608
1.32453	0.00152429		1.32465	0.000406761
1.32354	0.00153453		1.32364	0.000398292
1.32252	0.00154735		1.32266	0.000398474
1.32151	0.00155417		1.32165	0.000391772
1.32051	0.00156489		1.32064	0.000384994
1.3195	0.00156893		1.31965	0.000385837
1.31852	0.0015785		1.31866	0.000382464
1.31752	0.00158357		1.31766	0.000374489
1.31651	0.00158458		1.31665	0.000368497
1.31551	0.00158467		1.31564	0.000366943
1.31451	0.00158519		1.31463	0.000362574
1.3135	0.00158599		1.31365	0.000357884
1.31253	0.00158326		1.31267	0.000361683
1.31152	0.00158246		1.31166	0.000356709
1.31049	0.00157716		1.31065	0.000348852
1.3095	0.00157946		1.30965	0.000349868
1.30852	0.00157231		1.30865	0.000347094
1.30751	0.00156769		1.30767	0.000341344
1.30651	0.00156395		1.30664	0.000341456
1.30551	0.0015602		1.30567	0.000334581
1.30452	0.0015582		1.30466	0.000334709
1.30351	0.00155725		1.30368	0.000329099
1.30252	0.00156222		1.30266	0.000326747
1.3015	0.00156459		1.30166	0.000323947
1.30052	0.00155837		1.30066	0.000323827
1.29951	0.00155735		1.29965	0.000320301
1.29852	0.00155623		1.29868	0.000318709
1.2975	0.00155276		1.29765	0.000312613
1.29652	0.00155148		1.29667	0.000313989
1.29552	0.0015434		1.29568	0.000311309
1.29453	0.00153713		1.29468	0.00030892
1.29354	0.00152985		1.29369	0.000306732
1.29252	0.00152582		1.29267	0.000308125
1.29153	0.00151833		1.2917	0.00030573
1.29053	0.00150945		1.29068	0.000305888
1.28954	0.00150691		1.28968	0.000298684
1.28851	0.00149794		1.28867	0.000298189
1.28754	0.00150171		1.28768	0.000296702
1.28652	0.00149921		1.28666	0.00029053
1.28551	0.00149408		1.28567	0.000296256
1.28452	0.00149709		1.28466	0.000294299
1.28349	0.00149734		1.28368	0.000293083
1.28251	0.00150028		1.28267	0.000292382
1.28149	0.0014995		1.28167	0.000288752
1.28051	0.00150139		1.28066	0.000283383
1.27953	0.00150087		1.27969	0.000281678
1.27853	0.00149673		1.27868	0.000275342
1.27753	0.00149023		1.27768	0.000280826
1.27653	0.00148873		1.27667	0.000272067
1.27552	0.00149072		1.27567	0.000272381
1.27452	0.00148228		1.27469	0.000267164
1.27352	0.00148134		1.27368	0.000266359
1.27251	0.00147556		1.27269	0.000258739
1.27149	0.00147377		1.27167	0.000261577
1.27052	0.00146813		1.27068	0.00025492
1.26953	0.00146249		1.2697	0.000251523
1.26852	0.0014577		1.26868	0.000253253
1.26752	0.001443		1.26769	0.000256183
1.26653	0.00143634		1.26668	0.000248711
1.26553	0.00142609		1.26571	0.000250827
1.26452	0.00141889		1.26468	0.000250377
1.26352	0.00140347		1.26367	0.000242928
1.26248	0.00139595		1.26269	0.000242137
1.26152	0.0013878		1.26167	0.000235911
1.26052	0.00137109		1.26067	0.000227927
1.25951	0.00135746		1.25967	0.000221996
1.25852	0.00134152		1.25867	0.000224919
1.2575	0.00133045		1.25766	0.000218231
1.25652	0.0013157		1.25665	0.000212153
1.25553	0.0013026		1.25568	0.000212428
1.25453	0.00128819		1.25467	0.000207949
1.25353	0.001271		1.25368	0.00020538
1.25252	0.00125404		1.25266	0.000206601
1.25152	0.00124155		1.25166	0.000202573
1.25054	0.00122829		1.25067	0.000198418
1.24952	0.00121278		1.24969	0.000195056
1.24853	0.00120238		1.24868	0.000194834
1.24753	0.00118666		1.24768	0.000188725
1.24654	0.00118028		1.24667	0.000185485
1.24553	0.00117357		1.24567	0.000183345
1.24452	0.00116937		1.24466	0.000175586
1.24352	0.00115994		1.24367	0.000178333
1.2425	0.00115691		1.24266	0.000177053
1.2415	0.00115357		1.24167	0.000175255
1.24053	0.00115158		1.24069	0.000173778
1.23953	0.00115003		1.23967	0.000172605
1.23852	0.00115192		1.23866	0.000166513
1.23754	0.00115411		1.23765	0.000168975
1.23651	0.00115493		1.23668	0.000156044
1.23551	0.00115772		1.23569	0.000158699
1.23452	0.00115968		1.23468	0.000153109
1.23354	0.00116018		1.23368	0.000150697
1.2325	0.00115874		1.23268	0.000150958
1.23154	0.00114804		1.23166	0.000138961
1.23052	0.00114204		1.23069	0.000139688
1.22952	0.00113135		1.22967	0.000135575
1.22853	0.0011234		1.22868	0.000126376
1.2275	0.00111376		1.22766	0.00012745
1.22654	0.00109793		1.22668	0.000118513
1.22554	0.00108611		1.22568	0.00011368
1.22452	0.00106972		1.22468	0.000110949
1.22351	0.00106094		1.22366	0.000106567
1.2225	0.00104081		1.22268	9.89839e-05
1.22154	0.00102931		1.22166	0.000101503
1.22053	0.00101453		1.22068	9.01691e-05
1.21953	0.001004		1.21968	8.23717e-05
1.21854	0.000994016		1.21865	7.76831e-05
1.21752	0.000973834		1.21766	7.49315e-05
1.21652	0.000964502		1.21668	6.70349e-05
1.21552	0.000951453		1.21569	6.79593e-05
1.21454	0.000931646		1.21467	5.36934e-05
1.21351	0.000914069		1.21368	5.06727e-05
1.21252	0.00090668		1.21269	4.62154e-05
1.21151	0.000889877		1.21167	3.38565e-05
1.21052	0.000880471		1.21068	3.29396e-05
1.20952	0.000866379		1.20968	3.08797e-05
1.20851	0.000854733		1.20866	1.88345e-05
1.2075	0.0008421		1.20767	1.89981e-05
1.20651	0.000835123		1.20667	1.20968e-05
1.20552	0.000826936		1.20567	3.25313e-06
1.20451	0.000822923		1.20464	-4.15763e-06
1.20351	0.000816663		1.20365	-1.05407e-05
1.2025	0.000811327		1.20265	-1.72895e-05
1.20151	0.000806205		1.20168	-2.73402e-05
1.20072	0.000802063		1.20083	-2.9462e-05
1.20039	0.000799627		1.20041	-4.03399e-05
1.20094	0.000884284		1.20097	2.96683e-05
1.20192	0.000974387		1.20197	7.76828e-05
1.20291	0.00104786		1.20295	0.000110008
1.20391	0.00111261		1.20395	0.000138023
1.20491	0.00117193		1.20497	0.00016722
1.20592	0.00123376		1.20596	0.000187136
1.20691	0.00128381		1.20696	0.000216162
1.20791	0.00133293		1.20797	0.000229709
1.20893	0.00138225		1.20898	0.000257179
1.20991	0.00142239		1.20997	0.000279589
1.21091	0.00146117		1.21096	0.000296614
1.2119	0.001501		1.21196	0.000313768
1.21291	0.00153558		1.21298	0.000330253
1.21392	0.00156785		1.21399	0.000346998
1.21494	0.00159948		1.21497	0.000359562
1.21592	0.00162451		1.21597	0.00037277
1.21693	0.00165382		1.21698	0.000389518
1.21792	0.00168012		1.21796	0.00040363
1.21892	0.00170095		1.21897	0.000413775
1.21992	0.00172291		1.21998	0.000428267
1.22093	0.00174294		1.22096	0.000439879
1.22192	0.0017624		1.22196	0.000450516
1.22292	0.00177903		1.22295	0.000463249
1.22393	0.00179077		1.22396	0.000474187
1.22493	0.00181088		1.22498	0.000486084
1.22593	0.00182379		1.22601	0.000497651
1.22695	0.00183241		1.22697	0.000498836
1.22792	0.00184642		1.22798	0.00051079
1.22894	0.00186159		1.22899	0.00052049
1.22995	0.00187102		1.22998	0.000525388
1.23093	0.00188031		1.23098	0.000537539
1.23192	0.00189077		1.23197	0.000538183
1.23294	0.00190505		1.23298	0.000548605
1.23394	0.00191642		1.23396	0.000548615
1.23494	0.00193185		1.23498	0.000557689
1.23595	0.00194175		1.23599	0.00056106
1.23692	0.00195325		1.23698	0.000572308
1.23791	0.00196693		1.23797	0.000578521
1.23893	0.00198309		1.23898	0.000586205
1.23992	0.00199183		1.23997	0.000593032
1.24095	0.00201046		1.24098	0.000593326
1.24191	0.00203032		1.24199	0.000600089
1.24294	0.00205986		1.24298	0.000606687
1.24393	0.00208892		1.24397	0.000609691
1.24496	0.00212776		1.24498	0.000615249
1.24593	0.00215992		1.246	0.000622885
1.24694	0.00219226		1.24698	0.000623082
1.24795	0.00221891		1.24798	0.000622952
1.24896	0.00224139		1.24899	0.000629141
1.24995	0.00226438		1.25	0.000630553
1.25093	0.00228101		1.25099	0.000634165
1.25194	0.00229057		1.25197	0.000638485
1.25295	0.00230601		1.25297	0.00063847
1.25395	0.00231515		1.25398	0.000644198
1.25495	0.00231906		1.25499	0.00064593
1.25592	0.00232566		1.25598	0.000652107
1.25691	0.00233028		1.25698	0.000657355
1.25793	0.00233776		1.25798	0.000659771
1.25893	0.00233591		1.25899	0.00066223
1.25993	0.00234203		1.25999	0.000665369
1.2609	0.002345		1.26099	0.000674619
1.26192	0.00234335		1.26197	0.000675633
1.26293	0.00234865		1.26297	0.000675754
1.26395	0.00235246		1.264	0.000682576
1.26492	0.0023516		1.26499	0.000684003
1.26591	0.002348		1.26598	0.000691756
1.26692	0.00235404		1.26699	0.000698965
1.26793	0.00235732		1.26799	0.000697839
1.26892	0.00235585		1.26899	0.000700836
1.26992	0.00235333		1.27	0.000709831
1.27092	0.00235324		1.27098	0.000712037
1.27192	0.0023569		1.27199	0.000713234
1.27291	0.00236049		1.27299	0.000716641
1.27393	0.00236843		1.274	0.000719389
1.27492	0.00237007		1.27498	0.000724641
1.27593	0.0023768		1.27599	0.000726985
1.27694	0.00237429		1.27697	0.000728182
1.27792	0.00238083		1.278	0.000730742
1.27894	0.00238121		1.27901	0.000734058
1.27992	0.0023872		1.27999	0.000742953
1.2809	0.00238212		1.28096	0.000743876
1.28192	0.00237754		1.28197	0.000750275
1.2829	0.00237566		1.28297	0.00075313
1.2839	0.00237791		1.28399	0.0007564
1.28491	0.00238254		1.285	0.000756951
1.28591	0.00238242		1.28599	0.000758547
1.28692	0.00238899		1.287	0.000766908
1.28792	0.00238867		1.288	0.000765082
1.28892	0.00238985		1.289	0.000760884
1.28993	0.00239418		1.29001	0.000764062
1.29092	0.00239675		1.29098	0.000763153
1.29194	0.00240124		1.29199	0.000769478
1.29293	0.00240598		1.29299	0.000766871
1.29393	0.00241269		1.294	0.000766137
1.29491	0.0024101		1.29499	0.000768938
1.29592	0.00241319		1.29598	0.000764318
1.29691	0.00241329		1.297	0.000767575
1.29792	0.00241002		1.29799	0.000768256
1.29892	0.00240955		1.299	0.000769
1.29991	0.00240378		1.29998	0.000772142
1.30092	0.0023983		1.30099	0.000772004
1.30194	0.00239798		1.30198	0.00077106
1.30292	0.00239046		1.30298	0.000772503
1.30393	0.00238854		1.30398	0.000778209
1.30491	0.00238027		1.30498	0.000781787
1.30592	0.00237699		1.30599	0.000783211
1.3069	0.00237397		1.30697	0.000785888
1.30792	0.00237057		1.30796	0.000793029
1.30891	0.00236231		1.30897	0.000793929
1.3099	0.00235894		1.30996	0.000793321
1.31089	0.00235011		1.31096	0.000796134
1.31191	0.00234751		1.31198	0.000791539
1.31292	0.00234209		1.31297	0.00079726
1.3139	0.00234187		1.31396	0.000803419
1.3149	0.00233285		1.31497	0.000806655
1.31591	0.0023316		1.31598	0.000805211
1.31691	0.00232301		1.31698	0.000812361
1.31793	0.00232346		1.31798	0.000810789
1.31893	0.00231701		1.31899	0.000816031
1.31993	0.0023109		1.31996	0.000819218
1.32091	0.00230983		1.32095	0.000820282
1.3219	0.00231155		1.32197	0.000821518
1.32291	0.0023026		1.32297	0.000822137
1.3239	0.00230187		1.32397	0.000824475
1.32491	0.00229531		1.32498	0.000827123
1.32591	0.00229497		1.32596	0.000824407
1.32692	0.00229116		1.32699	0.000825597
1.32791	0.00228733		1.32799	0.000831913
1.32891	0.0022877		1.32898	0.000829639
1.3299	0.00229153		1.33	0.000830258
1.33094	0.00228893		1.33098	0.000833897
1.33191	0.00229532		1.33198	0.00083788
1.33293	0.00229496		1.33298	0.000843735
1.33393	0.00229616		1.33398	0.000842818
1.33491	0.0023046		1.33496	0.00084112
1.33589	0.00231244		1.33597	0.000839365
1.3369	0.00231622		1.33698	0.000841635
1.33792	0.00232787		1.33798	0.000847432
1.33891	0.00233587		1.33897	0.000849983
1.33991	0.00234149		1.33997	0.000849616
1.34092	0.00235306		1.34098	0.000855407
1.34191	0.00236063		1.34197	0.000857566
1.34291	0.00237061		1.34296	0.000852031
1.34391	0.00237779		1.34396	0.000850839
1.3449	0.00238668		1.34496	0.000851367
1.34592	0.00239518		1.34597	0.000849284
1.3469	0.0024053		1.34697	0.000844828
1.34791	0.00241443		1.34797	0.000847953
1.34891	0.0024255		1.34895	0.000847094
1.34991	0.00243881		1.34996	0.00084452
1.3509	0.00245379		1.35097	0.000839777
1.3519	0.0024715		1.35197	0.000841548
1.35292	0.00249373		1.35298	0.000847041
1.3539	0.00250901		1.35396	0.000842381
1.3549	0.00253074		1.35495	0.000845124
1.3559	0.00255202		1.35596	0.000845283
1.3569	0.00256617		1.35697	0.000846364
1.35789	0.00257621		1.35793	0.000839755
1.35888	0.00258164		1.35893	0.000844854
1.35986	0.00258034		1.35996	0.000846063
1.3609	0.00258746		1.36094	0.000845938
1.36189	0.00257818		1.36194	0.000847318
1.36291	0.00257737		1.36296	0.000849968
1.36391	0.00257205		1.36395	0.000843446
1.36491	0.00257145		1.36493	0.0008493
1.3659	0.00256912		1.36595	0.000848591
1.36691	0.00257865		1.36698	0.000850675
1.36792	0.00258363		1.36797	0.000850162
1.36891	0.00260224		1.36897	0.000849697
1.3699	0.00261738		1.36997	0.000849203
1.37092	0.00263566		1.37097	0.000852782
1.37189	0.0026462		1.37197	0.000857273
1.3729	0.00265879		1.37296	0.000847603
1.3739	0.00266381		1.37395	0.000853566
1.37491	0.00266783		1.37495	0.00085421
1.37592	0.00266988		1.37596	0.000857866
1.37692	0.00266912		1.37698	0.000856079
1.37791	0.00267038		1.37796	0.000855658
1.37889	0.00266607		1.37894	0.000856918
1.37989	0.00266817		1.37995	0.000865021
1.38087	0.00265929		1.38093	0.000867699
1.38188	0.00266194		1.38196	0.000870364
1.38289	0.00266396		1.38293	0.000868968
1.38389	0.00266994		1.38393	0.000881312
1.38488	0.0026778		1.38496	0.000886952
1.38588	0.00268272		1.38595	0.000889565
1.38689	0.0026893		1.38695	0.000905871
1.38787	0.00270102		1.38793	0.000918625
1.38888	0.00270764		1.38895	0.000927393
1.38988	0.0027178		1.38993	0.000936956
1.39089	0.00273082		1.39097	0.000944924
1.39189	0.00273959		1.39194	0.000952402
1.39287	0.00275005		1.39293	0.000961463
1.39387	0.00275967		1.39393	0.000968124
1.39489	0.00276543		1.39491	0.000970303
1.39588	0.0027652		1.39594	0.000969529
1.39688	0.00277147		1.39694	0.000969942
1.3979	0.00277533		1.39793	0.00096772
1.39885	0.00277241		1.39893	0.000966086
1.39986	0.00277847		1.39993	0.000965402
1.40089	0.00277198		1.40094	0.000962458
1.40186	0.00275951		1.40195	0.000958428
1.40287	0.00275272		1.40294	0.000957096
1.4039	0.00273917		1.40393	0.000956146
1.40486	0.00273312		1.40496	0.000952872
1.40588	0.00272308		1.40597	0.00095946
1.40689	0.00271289		1.40695	0.00095496
1.40786	0.00269861		1.40794	0.000948149
1.40888	0.00268681		1.40895	0.000944986
1.40986	0.00268043		1.40994	0.000949038
1.41086	0.00267131		1.41095	0.000945685
1.41188	0.00266977		1.41195	0.000940815
1.41285	0.00267288		1.41294	0.000945116
1.41386	0.0026822		1.41395	0.000944187
1.41486	0.00269382		1.41493	0.000938184
1.41587	0.0027193		1.41595	0.000939655
1.41688	0.00273414		1.41694	0.000934689
1.41788	0.0027509		1.41795	0.000931472
1.41887	0.00276782		1.41896	0.000932884
1.41989	0.00278132		1.41995	0.000928053
1.4209	0.00279253		1.42096	0.000930523
1.42189	0.00280485		1.42197	0.000934806
1.42288	0.00281948		1.42297	0.000924375
1.42388	0.00283451		1.42395	0.000933835
1.42489	0.00285838		1.42497	0.000933405
1.4259	0.00287662		1.42596	0.000940523
1.42688	0.00289734		1.42694	0.000946635
1.42787	0.00292002		1.42792	0.000940108
1.4289	0.0029356		1.42894	0.000945147
1.42989	0.00294776		1.42997	0.000945764
1.4309	0.00296021		1.43096	0.000949186
1.43189	0.00297459		1.43194	0.000960006
1.43289	0.00298304		1.43294	0.000963637
1.43391	0.0029913		1.43395	0.000974239
1.43489	0.00299745		1.43495	0.000984076
1.4359	0.00300444		1.43596	0.000999401
1.43689	0.00302683		1.43694	0.0010025
1.43789	0.00304776		1.43795	0.000999932
1.43889	0.00307804		1.43896	0.00100324
1.43989	0.00310791		1.43994	0.00100306
1.4409	0.00314086		1.44094	0.0010042
1.44191	0.00317447		1.44195	0.00101073
1.4429	0.00320586		1.44296	0.00101084
1.44392	0.00324092		1.44396	0.00101878
1.4449	0.00328305		1.44496	0.00102159
1.44592	0.00331878		1.44597	0.00102189
1.44691	0.00335073		1.44695	0.00103001
1.4479	0.00337204		1.44796	0.00103331
1.44892	0.00338578		1.44897	0.00104126
1.4499	0.0033911		1.44996	0.00104296
1.4509	0.00339521		1.45097	0.00104257
1.45189	0.00339457		1.45195	0.00104029
1.45289	0.00340165		1.45296	0.00104054
1.45388	0.0033946		1.45395	0.00104096
1.45489	0.00339033		1.45496	0.00103759
1.45589	0.00338715		1.45596	0.00103844
1.45689	0.00337366		1.45694	0.00103698
1.45791	0.00336566		1.45794	0.00103844
1.45892	0.00335436		1.45894	0.00103142
1.45989	0.0033417		1.45995	0.0010254
1.4609	0.00333219		1.46093	0.00102341
1.46188	0.00331589		1.46193	0.00102423
1.46288	0.00329943		1.46295	0.00103421
1.4639	0.00328667		1.46394	0.00102831
1.46489	0.00327195		1.46496	0.00102633
1.4659	0.00325897		1.46594	0.00101931
1.46688	0.00324319		1.46697	0.00102026
1.4679	0.00322677		1.46794	0.0010167
1.46891	0.00320918		1.46896	0.00101953
1.4699	0.00319264		1.46995	0.00101611
1.4709	0.0031765		1.47094	0.00101028
1.47189	0.00316289		1.47193	0.0010146
1.47287	0.00314803		1.47293	0.00100981
1.47389	0.00313793		1.47393	0.00100659
1.4749	0.0031241		1.47496	0.00101455
1.47589	0.00311011		1.47593	0.00101612
1.47687	0.00309629		1.47695	0.00101493
1.47789	0.00309171		1.47793	0.00102131
1.47887	0.00307675		1.47894	0.00102981
1.47988	0.00307024		1.47996	0.00103229
1.48087	0.00306582		1.48095	0.00103759
1.48188	0.00305949		1.48195	0.00104081
1.4829	0.00305813		1.48296	0.00104587
1.48389	0.0030595		1.48396	0.00105419
1.4849	0.00306647		1.48494	0.00105541
1.48588	0.00307615		1.48593	0.00106854
1.48688	0.00307932		1.48693	0.00107191
1.48788	0.00308671		1.48794	0.00108315
1.48887	0.00308707		1.48895	0.00108731
1.48988	0.00308806		1.48993	0.00109335
1.49087	0.00308845		1.49093	0.00110208
1.49187	0.00308612		1.49193	0.00110035
1.49286	0.00308103		1.49295	0.00110981
1.49388	0.00307494		1.49395	0.0011196
1.49489	0.00306829		1.49496	0.00112631
1.49588	0.00306272		1.49593	0.00113452
1.49689	0.00305439		1.49695	0.00114515
1.49789	0.00304296		1.49793	0.00115315
1.49888	0.0030363		1.49895	0.00115158
1.49986	0.00303382		1.49993	0.00116642
1.50086	0.00302008		1.50094	0.00116553
1.50188	0.00300708		1.50194	0.00118337
1.50287	0.00300754		1.50294	0.00119553
1.50388	0.00299914		1.50396	0.00120781
1.50486	0.00299074		1.50494	0.00122253
1.50586	0.00298659		1.50594	0.00124538
1.50689	0.00298128		1.50693	0.00126181
1.50788	0.00298321		1.50794	0.00129984
1.50888	0.00298499		1.50894	0.00132546
1.50988	0.00298558		1.50993	0.00135441
1.51087	0.00299333		1.51093	0.00137884
1.51187	0.00300134		1.51192	0.00139742
1.51287	0.00301258		1.51293	0.001422
1.51387	0.0030299		1.51392	0.00144202
1.51485	0.00305546		1.5149	0.00146478
1.51586	0.00308317		1.51592	0.00148134
1.51685	0.00311187		1.51691	0.00150072
1.51786	0.00313525		1.51792	0.00151808
1.51887	0.00316052		1.51893	0.00153928
1.51988	0.00317479		1.51995	0.00156017
1.52089	0.00319176		1.52095	0.00158515
1.52189	0.0032005		1.52194	0.00161775
1.52289	0.00321268		1.52296	0.00163955
1.52386	0.00322509		1.52393	0.001677
1.52488	0.00323727		1.52492	0.00170545
1.52589	0.0032516		1.52593	0.00174052
1.52689	0.00326933		1.52695	0.00177763
1.52789	0.00328878		1.52793	0.001825
1.5289	0.00330487		1.52895	0.00186603
1.52988	0.00332816		1.52992	0.00191179
1.53088	0.00336094		1.53092	0.00196109
1.53187	0.00340864		1.53193	0.00201978
1.53287	0.00346571		1.53294	0.00206227
1.53389	0.00354075		1.53394	0.00211652
1.53487	0.0036324		1.53493	0.00216617
1.53586	0.00373996		1.53595	0.00222309
1.53688	0.00385011		1.53694	0.00228698
1.53787	0.00396734		1.53796	0.00235567
1.53886	0.00407027		1.53894	0.00241445
1.53986	0.00416524		1.53994	0.0024982
1.54086	0.0042464		1.54094	0.00256524
1.54187	0.00430813		1.54195	0.00264104
1.54289	0.00436632		1.54294	0.0027213
1.54387	0.00442525		1.54392	0.002799
1.54487	0.00448277		1.54492	0.00288723
1.54586	0.00453775		1.54594	0.00297085
1.54688	0.00459819		1.54694	0.00306844
1.54788	0.00466358		1.54795	0.00317152
1.54887	0.00472851		1.54894	0.00327635
1.54987	0.004788		1.54995	0.00339277
1.55087	0.00484852		1.55095	0.00350783
1.55186	0.00491563		1.55195	0.00363572
1.55287	0.00499297		1.55296	0.00376669
1.55388	0.00506223		1.55396	0.00389959
1.55486	0.00514629		1.55496	0.00403394
1.55588	0.00523532		1.55595	0.00417065
1.55689	0.00532724		1.55697	0.00432428
1.55789	0.00543318		1.55795	0.00447795
1.5589	0.00554569		1.55895	0.00463325
1.55986	0.00566532		1.55995	0.00480387
1.56089	0.00579569		1.56097	0.00497021
1.5619	0.00592968		1.56197	0.00514191
1.5629	0.00607086		1.56296	0.00532225
1.56389	0.00622647		1.56396	0.00551554
1.56487	0.00638767		1.56496	0.00571025
1.56588	0.00656186		1.56597	0.0059216
1.56688	0.00674323		1.56695	0.00613016
1.56788	0.00693715		1.56796	0.00635627
1.56888	0.00713409		1.56894	0.00657297
1.56985	0.00734581		1.56996	0.00682687
1.57086	0.00756376		1.57095	0.00707092
1.57189	0.00778499		1.57194	0.00732378
1.57287	0.0080268		1.57295	0.0075847
1.57386	0.00827727		1.57395	0.00784718
1.57486	0.00853231		1.57492	0.00811343
1.57589	0.00880346		1.57595	0.0083973
1.57685	0.00908401		1.57695	0.00868426
1.57786	0.00937392		1.57795	0.00898574
1.57891	0.00968934		1.57892	0.00929978
1.57999	0.0100282		1.58002	0.0096447
1.58099	0.0103585		1.58108	0.0100027
1.58198	0.0106976		1.58209	0.0103531
1.58296	0.0110574		1.58308	0.0107131
1.58398	0.0114244		1.58407	0.0110823
1.58497	0.0118062		1.58507	0.0114645
1.58599	0.0122058		1.58607	0.0118437
1.58696	0.0126154		1.58706	0.0122427
1.58796	0.0130412		1.58803	0.012662
1.58896	0.0134784		1.58904	0.0130956
1.58996	0.0139208		1.59004	0.0135567
1.59095	0.0143831		1.59103	0.0140358
1.59197	0.014851		1.59204	0.0145379
1.59296	0.0153255		1.59301	0.0150607
1.59396	0.0158169		1.59402	0.0155828
1.59495	0.0163224		1.59503	0.0161208
1.59595	0.0168457		1.59603	0.0166569
1.59698	0.01739		1.59702	0.0172293
1.598	0.0179442		1.59804	0.0177988
1.59897	0.0185066		1.59903	0.0183951
1.59998	0.0190953		1.60005	0.0189886
1.60097	0.0196891		1.60106	0.0196165
1.60196	0.0203074		1.60205	0.0202501
1.60296	0.020941		1.60305	0.0208966
1.60397	0.021589		1.60406	0.021548
1.60498	0.0222626		1.60507	0.0222064
1.60596	0.022938		1.60604	0.0228741
1.60696	0.0236439		1.60707	0.0235346
1.60797	0.0243766		1.60804	0.0242008
1.60895	0.0251207		1.60906	0.0248878
1.60995	0.0258842		1.61003	0.0255851
1.61095	0.0266659		1.61105	0.026318
1.61196	0.0274767		1.61203	0.0270808
1.61295	0.0282989		1.61305	0.0278492
1.61395	0.0291365		1.61403	0.0286497
1.61494	0.0299989		1.61506	0.0294792
1.61596	0.0308811		1.61603	0.0303394
1.61695	0.0317737		1.61704	0.0312153
1.61793	0.0327086		1.61802	0.0321054
1.61894	0.0336648		1.61903	0.0330187
1.61995	0.0346501		1.62004	0.0339585
1.62094	0.0356726		1.62103	0.034922
1.62196	0.0367245		1.62204	0.035919
1.62296	0.0378069		1.62303	0.0369225
1.62394	0.0389176		1.62404	0.0379575
1.62495	0.0400726		1.62504	0.0390319
1.62593	0.0412452		1.62603	0.04012
1.62696	0.0424522		1.62702	0.0412289
1.62794	0.0436778		1.62803	0.0423694
1.62896	0.0449155		1.62902	0.0435434
1.62994	0.046162		1.63003	0.0447536
1.63095	0.0474338		1.63103	0.0460033
1.63194	0.0487214		1.63204	0.0472541
1.63293	0.0500344		1.63302	0.0485313
1.63395	0.0513733		1.63403	0.0498248
1.63495	0.0527479		1.63504	0.0511447
1.63595	0.054137		1.63605	0.0524812
1.63696	0.055568		1.63705	0.0538476
1.63796	0.0570249		1.63805	0.0552506
1.63897	0.0585258		1.63905	0.0566849
1.63997	0.0600533		1.64005	0.058162
1.64097	0.0616098		1.64106	0.0596639
1.64196	0.0631845		1.64205	0.0611772
1.64296	0.0647888		1.64305	0.0627099
1.64397	0.0664247		1.64404	0.0642379
1.64496	0.0680718		1.64505	0.0657876
1.64597	0.0697622		1.64606	0.0673988
1.64696	0.0714813		1.64706	0.0690096
1.64797	0.0732525		1.64803	0.0706709
1.64896	0.0750531		1.64904	0.0723677
1.64995	0.0768885		1.65004	0.0741296
1.65098	0.078748		1.65105	0.0759159
1.65197	0.0806473		1.65203	0.0777245
1.65297	0.0825853		1.65305	0.0795961
1.65398	0.0845731		1.65405	0.0814965
1.65496	0.0865849		1.65505	0.0834184
1.65596	0.0888762		1.65603	0.0853558
1.65695	0.0920083		1.65703	0.0873174
1.65796	0.0941841		1.65805	0.0892855
1.65897	0.0963986		1.65905	0.0912943
1.65996	0.0986273		1.66004	0.0933523
1.66094	0.10086		1.66105	0.0954638
1.66202	0.103346		1.66203	0.0976832
1.66308	0.105781		1.66303	0.0999989
1.66411	0.108086		1.66411	0.10268
1.6651	0.110412		1.66516	0.105425
1.6661	0.112742		1.66614	0.108038
1.66709	0.115097		1.66716	0.110687
1.6681	0.117498		1.66815	0.113355
1.66907	0.119918		1.66915	0.116062
1.67009	0.122373		1.67017	0.118827
1.67109	0.124814		1.67115	0.121634
1.67208	0.1273		1.67213	0.124505
1.67309	0.129841		1.67315	0.127449
1.67409	0.132461		1.67415	0.130403
1.67509	0.13514		1.67516	0.133346
1.67609	0.137854		1.67614	0.136359
1.67708	0.140599		1.67715	0.139434
1.6781	0.143401		1.67815	0.142564
1.6791	0.146233		1.67915	0.145708
1.68008	0.14906		1.68016	0.148815
1.68107	0.15194		1.68113	0.151939
1.68205	0.154859		1.68215	0.155152
1.68306	0.157822		1.68317	0.158431
1.68408	0.160835		1.68414	0.161786
1.68509	0.163924		1.68516	0.165211
1.68609	0.167095		1.68614	0.168663
1.68707	0.170394		1.68714	0.172127
1.68807	0.173623		1.68815	0.175623
1.68907	0.176893		1.68913	0.17913
1.69007	0.180179		1.69015	0.182746
1.69105	0.183479		1.69115	0.186448
1.69208	0.18679		1.69214	0.190207
1.69305	0.190154		1.69313	0.193971
1.69405	0.193587		1.69414	0.197827
1.69506	0.19706		1.69514	0.201743
1.69605	0.200637		1.69612	0.205756
1.69705	0.204266		1.69712	0.209936
1.69804	0.208002		1.69814	0.21425
1.69906	0.211902		1.69914	0.218614
1.69997	0.215348		1.70006	0.222524
1.70043	0.217079		1.70045	0.224436

## Sheet: Fig. 3c
NiOx on Au			NiOx on (M)-bis(thiadiazole)-[8]helicene functionalized Au
Potential vs. RHE / V	Current / mA		Potential vs. RHE / V	Current / mA
1.64939	0.231918		1.64979	0.812907
1.6484	0.228519		1.64877	0.803776
1.64738	0.224591		1.64776	0.794381
1.64639	0.220359		1.64677	0.784744
1.64539	0.215874		1.64578	0.775125
1.6444	0.211262		1.64477	0.765383
1.6434	0.20649		1.64378	0.755578
1.64238	0.201731		1.64277	0.745725
1.64141	0.196994		1.64181	0.735827
1.64042	0.192286		1.64079	0.725957
1.63941	0.187485		1.6398	0.716006
1.6384	0.18268		1.63879	0.706087
1.6374	0.178053		1.6378	0.69615
1.6364	0.173414		1.6368	0.686209
1.63541	0.168872		1.63579	0.676193
1.6344	0.164404		1.63479	0.666247
1.63339	0.159943		1.63379	0.656383
1.63239	0.15554		1.63278	0.646423
1.63138	0.15122		1.6318	0.63663
1.63037	0.147018		1.6308	0.626797
1.62938	0.142898		1.62979	0.616979
1.62839	0.138863		1.62879	0.607238
1.62739	0.134902		1.62778	0.597508
1.62638	0.131041		1.62678	0.587833
1.62538	0.127228		1.62578	0.578123
1.62437	0.123541		1.62481	0.568549
1.62338	0.119966		1.62379	0.55892
1.62237	0.116494		1.62279	0.549433
1.62138	0.113047		1.62182	0.539913
1.62035	0.109737		1.62079	0.530489
1.61939	0.106499		1.61979	0.521147
1.61837	0.10337		1.61876	0.511791
1.61737	0.100306		1.61779	0.502576
1.61639	0.0973404		1.61679	0.493384
1.61538	0.094449		1.61578	0.484244
1.6144	0.0916009		1.61478	0.475165
1.61337	0.0888187		1.61378	0.466161
1.61238	0.0861666		1.61278	0.457208
1.61138	0.0835514		1.6118	0.448294
1.61039	0.0810215		1.61078	0.439504
1.60938	0.0785577		1.60979	0.430754
1.60839	0.0762185		1.60878	0.422123
1.60739	0.0739212		1.60779	0.413494
1.60639	0.0716947		1.60681	0.404989
1.6054	0.0695433		1.60578	0.396523
1.6044	0.0674393		1.60479	0.3881
1.60337	0.0653814		1.60378	0.379818
1.60238	0.0633875		1.6028	0.371619
1.60139	0.0614951		1.60179	0.363459
1.60041	0.0596443		1.6008	0.355365
1.59937	0.0578302		1.5998	0.34741
1.5984	0.0560898		1.59878	0.339514
1.5974	0.0543757		1.59779	0.33165
1.5964	0.05272		1.59678	0.32394
1.59538	0.0511013		1.59578	0.316229
1.59438	0.0495733		1.59476	0.308669
1.59332	0.0479921		1.59375	0.301135
1.59227	0.0464569		1.59277	0.293774
1.59126	0.045072		1.59177	0.286479
1.59025	0.0437258		1.59075	0.279254
1.58926	0.0424335		1.58977	0.272205
1.58828	0.0411506		1.58877	0.265177
1.58727	0.0399089		1.5878	0.25824
1.58627	0.0386978		1.58678	0.251422
1.58526	0.0375248		1.58577	0.244687
1.58426	0.03638		1.58477	0.238048
1.58325	0.0352753		1.58378	0.231497
1.58229	0.0342596		1.58277	0.225126
1.58129	0.0332357		1.58178	0.218783
1.58028	0.0322597		1.58077	0.212575
1.57928	0.0312854		1.57976	0.20642
1.57829	0.0303669		1.57878	0.20039
1.57728	0.0294697		1.57777	0.194502
1.57628	0.0286021		1.57679	0.188685
1.57527	0.0277427		1.57578	0.182978
1.57429	0.0269111		1.57478	0.177351
1.57329	0.0261375		1.57377	0.171829
1.57231	0.0253818		1.57279	0.16642
1.57129	0.0246316		1.57176	0.161118
1.57029	0.0239132		1.57077	0.155904
1.56929	0.0232193		1.56977	0.150796
1.56829	0.0225272		1.56878	0.145822
1.5673	0.021866		1.56778	0.140962
1.56629	0.0212092		1.56678	0.136186
1.56528	0.0206018		1.56579	0.131514
1.56427	0.0199995		1.56476	0.126965
1.56328	0.0194267		1.56379	0.122532
1.56229	0.0188621		1.56277	0.11818
1.5613	0.0183236		1.56178	0.113955
1.56031	0.0178073		1.56078	0.109825
1.55931	0.0172844		1.55978	0.105762
1.55832	0.0167825		1.55877	0.101834
1.55731	0.0163109		1.55777	0.0980356
1.5563	0.0158267		1.55677	0.0943349
1.55529	0.0153664		1.55576	0.0906869
1.5543	0.0149297		1.55478	0.0871788
1.55331	0.0145004		1.55379	0.0837639
1.5523	0.0140777		1.55276	0.0804383
1.55129	0.013673		1.55176	0.0772266
1.5503	0.013287		1.55076	0.0741084
1.5493	0.0128933		1.54976	0.0710852
1.5483	0.0125177		1.54879	0.0681628
1.54731	0.0121449		1.54776	0.0653212
1.5463	0.0117948		1.54677	0.0625923
1.54529	0.0114423		1.54578	0.0599437
1.54428	0.0111011		1.54477	0.0573695
1.5433	0.0107842		1.54379	0.0548924
1.5423	0.0104706		1.54279	0.0525089
1.5413	0.0101762		1.54178	0.0502069
1.54029	0.00986852		1.54067	0.0477491
1.53931	0.00958764		1.53956	0.0453927
1.53831	0.00929789		1.5386	0.0433513
1.53732	0.00901487		1.5376	0.0413973
1.5363	0.00875711		1.53658	0.0395002
1.53528	0.00849342		1.53558	0.0376877
1.5343	0.00823296		1.53459	0.0359453
1.53331	0.00798432		1.5336	0.0342709
1.53231	0.00775037		1.5326	0.0326632
1.53129	0.00750612		1.5316	0.0311178
1.53029	0.00728685		1.53058	0.0296316
1.52932	0.00706564		1.52958	0.0282166
1.52831	0.00684859		1.52859	0.02685
1.52731	0.00663041		1.52759	0.0255537
1.5263	0.00642891		1.52658	0.0243026
1.52531	0.00621986		1.52557	0.0231262
1.52432	0.00603095		1.52457	0.0219833
1.52333	0.00584711		1.52362	0.0208916
1.5223	0.00564886		1.5226	0.0198645
1.52129	0.00547065		1.5216	0.0188792
1.5203	0.00529348		1.52058	0.0179279
1.51925	0.00515223		1.51959	0.0170248
1.51818	0.00489687		1.51859	0.0161639
1.51718	0.00473506		1.51757	0.0153406
1.51618	0.00457531		1.51656	0.0145591
1.51517	0.00441842		1.51556	0.0138193
1.51418	0.00426639		1.51457	0.0130998
1.51319	0.00412874		1.51358	0.0124337
1.51218	0.00398132		1.51256	0.0117975
1.51119	0.00384502		1.51156	0.0111884
1.51019	0.00371648		1.51058	0.0106135
1.50917	0.00358061		1.50959	0.010069
1.5082	0.0034469		1.50858	0.00953848
1.50721	0.00332611		1.50757	0.00903993
1.50621	0.00321091		1.50658	0.00858069
1.50521	0.0030957		1.50558	0.00812893
1.50422	0.00297533		1.50459	0.00770129
1.50321	0.00286138		1.50361	0.00730163
1.5022	0.00275982		1.5026	0.00691818
1.50119	0.00264549		1.50156	0.00655594
1.5002	0.00254925		1.50058	0.00621136
1.49921	0.00245176		1.49961	0.00589303
1.49821	0.00236059		1.49859	0.00557962
1.49722	0.00226367		1.49758	0.00528758
1.49621	0.00217014		1.49653	0.00501172
1.49521	0.00208793		1.49546	0.00472526
1.49421	0.00200076		1.49447	0.00448208
1.4932	0.00191617		1.49348	0.00425585
1.49219	0.00183202		1.49245	0.00403304
1.49121	0.00175716		1.49148	0.00382996
1.49021	0.00167797		1.49047	0.00362823
1.48923	0.00160417		1.48949	0.00344456
1.48822	0.00153121		1.48848	0.0032712
1.48723	0.00146709		1.48748	0.00310674
1.48622	0.0013916		1.48648	0.00295729
1.48522	0.00132935		1.4855	0.0028124
1.48423	0.00127332		1.48448	0.00266889
1.48325	0.00120869		1.4835	0.00253758
1.48223	0.0011513		1.4825	0.00241297
1.48122	0.00109583		1.48148	0.00230038
1.48023	0.00103714		1.48048	0.0021839
1.47922	0.000980407		1.47949	0.00208676
1.47823	0.000935484		1.47849	0.00198392
1.47722	0.000881242		1.47751	0.00188815
1.47622	0.000831045		1.47648	0.00179647
1.47521	0.000780537		1.47548	0.00171343
1.47422	0.000739444		1.47449	0.00163238
1.4732	0.000698558		1.47351	0.00155973
1.47222	0.000641108		1.47249	0.00149385
1.47122	0.000615461		1.4715	0.00142266
1.47022	0.000569694		1.4705	0.00135614
1.46924	0.000530702		1.4695	0.00129854
1.4682	0.000487722		1.4685	0.00123428
1.46719	0.000452229		1.46749	0.00118781
1.46623	0.000420572		1.46649	0.00113284
1.46522	0.000381545		1.46549	0.00108063
1.46423	0.000348999		1.46451	0.00103253
1.46322	0.000314838		1.4635	0.000988889
1.46224	0.000287127		1.4625	0.00095161
1.46123	0.000255552		1.4615	0.000910789
1.46022	0.000226613		1.4605	0.00086916
1.45925	0.000196988		1.45952	0.000838723
1.45821	0.00017234		1.4585	0.000798077
1.45721	0.000141124		1.45751	0.000766346
1.45623	0.000119256		1.45651	0.000735914
1.45524	9.50952e-05		1.4555	0.000702804
1.45425	6.84549e-05		1.45451	0.000674711
1.45323	5.05229e-05		1.4535	0.000651758
1.45224	2.28269e-05		1.45249	0.000621068
1.45123	-8.36978e-07		1.45149	0.000595022
1.45024	-2.09272e-05		1.45051	0.000570833
1.44925	-3.85792e-05		1.44952	0.00054493
1.44824	-6.72201e-05		1.44852	0.000524865
1.44723	-8.78907e-05		1.44752	0.000497536
1.44622	-9.81967e-05		1.44649	0.000478185
1.44527	-0.000124709		1.44551	0.000457208
1.44424	-0.000134799		1.4445	0.000435502
1.44323	-0.000151702		1.44351	0.000416075
1.44226	-0.000174194		1.4425	0.000400048
1.44124	-0.000192163		1.44149	0.00038195
1.44023	-0.000210354		1.4405	0.000363957
1.43923	-0.000222623		1.4395	0.000349287
1.43825	-0.000235195		1.43848	0.000330647
1.43724	-0.00025656		1.4375	0.000316479
1.43623	-0.000273287		1.4365	0.000302369
1.43523	-0.000283683		1.4355	0.000285848
1.43423	-0.000298669		1.43451	0.000269953
1.43322	-0.000315705		1.43352	0.000254476
1.43224	-0.000322859		1.43249	0.000236701
1.43125	-0.000339513		1.43152	0.000232395
1.43024	-0.000357121		1.4305	0.00020868
1.42924	-0.000371273		1.4295	0.000198244
1.42823	-0.000384036		1.42851	0.000185197
1.42724	-0.00039556		1.42749	0.000177349
1.42625	-0.000404765		1.42649	0.000164728
1.42524	-0.000419765		1.42551	0.000151464
1.42422	-0.000432044		1.4245	0.000139457
1.42323	-0.000445594		1.4235	0.000125535
1.42223	-0.000463281		1.42249	0.000109717
1.42123	-0.000473616		1.42149	9.65663e-05
1.42024	-0.000487841		1.4205	8.63567e-05
1.41924	-0.000498199		1.41948	7.20337e-05
1.41823	-0.000508011		1.41849	6.69905e-05
1.41724	-0.00052294		1.41749	5.21697e-05
1.41622	-0.000537996		1.41649	4.31196e-05
1.41523	-0.000549191		1.41549	2.27892e-05
1.41423	-0.000562789		1.41448	1.7232e-05
1.41325	-0.00057807		1.41349	3.64639e-06
1.41222	-0.000589799		1.4125	-5.36929e-06
1.41125	-0.00060146		1.4115	-1.7557e-05
1.41024	-0.000615		1.4105	-2.16668e-05
1.40923	-0.000626518		1.4095	-3.97642e-05
1.40821	-0.000644641		1.40851	-4.49138e-05
1.40722	-0.000658804		1.4075	-5.60648e-05
1.40625	-0.000674558		1.40649	-7.46167e-05
1.40522	-0.000681567		1.4055	-8.37965e-05
1.40424	-0.000702728		1.4045	-8.93754e-05
1.40324	-0.000715893		1.4035	-9.96351e-05
1.40225	-0.000733187		1.40251	-0.000103171
1.40124	-0.000753168		1.40147	-0.00012239
1.40022	-0.000765433		1.40049	-0.000129917
1.39924	-0.000782046		1.39951	-0.000138365
1.39825	-0.000797045		1.39847	-0.000150127
1.39725	-0.000812769		1.39749	-0.000158349
1.39622	-0.000838128		1.39649	-0.000166526
1.39523	-0.000856756		1.39549	-0.000175636
1.39423	-0.000866351		1.39449	-0.000185067
1.39323	-0.000883994		1.39349	-0.000192686
1.39223	-0.000905745		1.39251	-0.000193177
1.39124	-0.000922053		1.3915	-0.000204412
1.39023	-0.000945448		1.3905	-0.000208687
1.38925	-0.000962416		1.38947	-0.000226217
1.38822	-0.000979889		1.3885	-0.000227362
1.38723	-0.00100502		1.38749	-0.000231212
1.38623	-0.00102326		1.38652	-0.000233552
1.38522	-0.00104583		1.38551	-0.000237438
1.38421	-0.00106277		1.3845	-0.000241113
1.38323	-0.00109366		1.3835	-0.000238492
1.3822	-0.00111171		1.3825	-0.000248056
1.38123	-0.00113515		1.38151	-0.000245596
1.38022	-0.00115844		1.3805	-0.000248017
1.37922	-0.00118217		1.3795	-0.00024893
1.37824	-0.0011999		1.3785	-0.000244919
1.37728	-0.00123582		1.37754	-0.000244392
1.37624	-0.00126862		1.37651	-0.000243662
1.37526	-0.00129704		1.3755	-0.000244866
1.37424	-0.00133142		1.3745	-0.00023417
1.37325	-0.00136464		1.37349	-0.000233129
1.37223	-0.0013974		1.37252	-0.000222177
1.37124	-0.00143591		1.37152	-0.000221365
1.37027	-0.00146504		1.37051	-0.000210269
1.36924	-0.00150985		1.36953	-0.000205247
1.36824	-0.00155062		1.36851	-0.000201015
1.36726	-0.00159547		1.36753	-0.000191762
1.36624	-0.00164183		1.3665	-0.000184423
1.36523	-0.00168866		1.3655	-0.00017192
1.36423	-0.00173676		1.36449	-0.000159638
1.36323	-0.00178251		1.3635	-0.000148728
1.36223	-0.0018348		1.3625	-0.000139433
1.36125	-0.00188496		1.36148	-0.000131557
1.36025	-0.00194115		1.36047	-0.000119967
1.35924	-0.00199662		1.35949	-0.000109948
1.35826	-0.00204689		1.35849	-0.000100351
1.35724	-0.00209355		1.3575	-9.14232e-05
1.35624	-0.00213531		1.35649	-8.07053e-05
1.35523	-0.00217667		1.35548	-6.8142e-05
1.35423	-0.00219166		1.35449	-6.05999e-05
1.35324	-0.002216		1.35351	-2.13114e-05
1.35227	-0.00221902		1.35251	9.0174e-06
1.35123	-0.00220945		1.35148	1.90994e-05
1.35024	-0.00219505		1.35049	2.42152e-05
1.34924	-0.00217076		1.34951	2.1161e-05
1.34824	-0.00214		1.3485	2.59438e-05
1.34726	-0.00210704		1.34752	2.56339e-05
1.34623	-0.00206792		1.34649	2.96799e-05
1.34523	-0.00202129		1.34549	2.92879e-05
1.34424	-0.00198314		1.3445	3.95568e-05
1.34325	-0.00192776		1.34351	4.32406e-05
1.34224	-0.00188266		1.34249	4.33874e-05
1.34125	-0.0018292		1.34151	5.27958e-05
1.34024	-0.00177356		1.34051	4.68636e-05
1.33923	-0.00172177		1.33951	6.11998e-05
1.33824	-0.00166908		1.33849	6.31161e-05
1.33723	-0.00161368		1.33751	6.41694e-05
1.33623	-0.00156303		1.33649	6.5562e-05
1.33523	-0.00150926		1.3355	7.01569e-05
1.33422	-0.00145548		1.3345	7.83185e-05
1.33325	-0.00140592		1.33348	7.52731e-05
1.33225	-0.00136069		1.33251	8.10689e-05
1.33123	-0.00131744		1.33151	8.3701e-05
1.33025	-0.00127179		1.3305	8.65006e-05
1.32923	-0.00123417		1.3295	8.88071e-05
1.32825	-0.00119299		1.32851	9.21198e-05
1.32723	-0.00115327		1.32752	9.17501e-05
1.32623	-0.00111878		1.32652	9.29185e-05
1.32524	-0.00109701		1.32552	9.70709e-05
1.32424	-0.00106692		1.32451	9.41708e-05
1.32325	-0.00103951		1.32353	9.6633e-05
1.32224	-0.00101117		1.32251	9.62088e-05
1.32126	-0.000983475		1.32149	9.7872e-05
1.32025	-0.000962632		1.32051	0.000100521
1.31924	-0.000948169		1.31952	9.21854e-05
1.31822	-0.00092279		1.31852	9.97403e-05
1.31722	-0.000908011		1.31751	0.000102014
1.31623	-0.000893761		1.31651	9.78696e-05
1.31522	-0.000877247		1.3155	9.85439e-05
1.31424	-0.00086403		1.31452	9.93257e-05
1.31321	-0.000855335		1.31352	9.71949e-05
1.31223	-0.000837748		1.31251	9.14747e-05
1.31123	-0.000826961		1.3115	9.83109e-05
1.31021	-0.000813144		1.31051	9.67264e-05
1.30923	-0.000807039		1.30953	9.55136e-05
1.30822	-0.000791371		1.30851	9.55368e-05
1.30722	-0.00078217		1.30752	9.79792e-05
1.30622	-0.000780823		1.30652	9.76622e-05
1.30522	-0.000774152		1.30551	8.7653e-05
1.30421	-0.000766597		1.30451	8.71033e-05
1.30322	-0.0007534		1.30351	8.61696e-05
1.30223	-0.000745991		1.30253	8.80679e-05
1.30121	-0.000748974		1.30153	8.86212e-05
1.30022	-0.000744192		1.30052	8.45461e-05
1.29924	-0.00073192		1.29955	9.19777e-05
1.29824	-0.000729484		1.29853	7.87697e-05
1.29723	-0.000724001		1.29753	8.60124e-05
1.29624	-0.000723907		1.29652	8.51728e-05
1.29522	-0.000723946		1.29553	7.83399e-05
1.29424	-0.000715904		1.29453	7.90073e-05
1.29324	-0.00071885		1.29354	7.30711e-05
1.29223	-0.000713001		1.29254	7.68766e-05
1.29123	-0.000712788		1.29153	7.07356e-05
1.29023	-0.000704249		1.29053	6.94166e-05
1.28924	-0.000705426		1.28954	6.58774e-05
1.28825	-0.000697082		1.28855	6.43493e-05
1.28726	-0.000702793		1.28752	6.51793e-05
1.28625	-0.00070312		1.28653	6.37095e-05
1.28524	-0.000703716		1.28554	6.1775e-05
1.28424	-0.000698089		1.28452	4.95066e-05
1.28323	-0.000698673		1.28352	5.06357e-05
1.28223	-0.00069409		1.28253	5.30482e-05
1.28124	-0.000695684		1.28153	4.58268e-05
1.28024	-0.000693541		1.28051	4.77845e-05
1.27924	-0.000699045		1.27952	4.26697e-05
1.27824	-0.000697964		1.27851	3.91554e-05
1.27722	-0.000700602		1.27751	3.55526e-05
1.27624	-0.000691953		1.27652	3.38014e-05
1.27524	-0.00069877		1.27552	3.32857e-05
1.27424	-0.000704364		1.27454	2.44048e-05
1.27324	-0.000690582		1.27352	2.58173e-05
1.27223	-0.000697049		1.27253	1.94874e-05
1.27125	-0.00070329		1.27152	1.57162e-05
1.27024	-0.000695136		1.27053	1.53273e-05
1.26925	-0.000698419		1.26952	8.94985e-06
1.26826	-0.000700293		1.26853	4.36708e-06
1.26725	-0.000700698		1.26753	-2.92849e-06
1.26625	-0.00070859		1.26652	3.56996e-06
1.26527	-0.000702578		1.26552	-2.64783e-06
1.26428	-0.000708769		1.26454	-6.4443e-06
1.26327	-0.000706272		1.26355	-1.20938e-05
1.26223	-0.000709145		1.26254	-1.84171e-05
1.26123	-0.000710756		1.26152	-1.58226e-05
1.26024	-0.000709377		1.26053	-2.33173e-05
1.25925	-0.00070918		1.25954	-2.69139e-05
1.25822	-0.000714393		1.25856	-2.47175e-05
1.25723	-0.000712045		1.25753	-3.49255e-05
1.25624	-0.000711866		1.25653	-3.61332e-05
1.25524	-0.000712074		1.25554	-4.41107e-05
1.25425	-0.000712388		1.25456	-4.27203e-05
1.25324	-0.000717221		1.25354	-5.43349e-05
1.25224	-0.00072069		1.25254	-4.97053e-05
1.25125	-0.000721693		1.25154	-5.23416e-05
1.25026	-0.000719628		1.25055	-5.65469e-05
1.24924	-0.000718062		1.24954	-6.07836e-05
1.24823	-0.000725099		1.24855	-6.31886e-05
1.24723	-0.000723167		1.24754	-5.89412e-05
1.24626	-0.000722731		1.24654	-6.971e-05
1.24525	-0.000724453		1.24555	-6.43508e-05
1.24425	-0.000728231		1.24454	-6.23596e-05
1.24324	-0.000728402		1.24354	-6.54372e-05
1.24224	-0.000726744		1.24254	-5.99352e-05
1.24124	-0.00072429		1.24155	-6.55208e-05
1.24024	-0.00072983		1.24055	-5.83218e-05
1.23923	-0.000726906		1.23955	-6.10747e-05
1.23825	-0.000730597		1.23857	-5.37834e-05
1.23725	-0.000725891		1.23754	-5.30635e-05
1.23624	-0.000728341		1.23655	-5.14468e-05
1.23525	-0.000728778		1.23554	-4.63552e-05
1.23425	-0.000732004		1.23454	-4.36485e-05
1.23323	-0.000731763		1.23356	-4.11822e-05
1.23224	-0.000729833		1.23254	-4.11863e-05
1.23123	-0.000732521		1.23155	-2.87571e-05
1.23024	-0.000731033		1.23054	-3.23058e-05
1.22925	-0.000731301		1.22955	-2.51535e-05
1.22826	-0.0007262		1.22855	-1.92028e-05
1.22724	-0.000728824		1.22755	-1.81823e-05
1.22626	-0.000724669		1.22654	-1.17748e-05
1.22528	-0.00072348		1.22556	-1.58619e-05
1.22426	-0.000724918		1.22455	-7.34955e-06
1.22328	-0.000721199		1.22354	-4.0938e-06
1.22225	-0.000723738		1.22254	-2.44445e-06
1.22124	-0.000726726		1.22155	7.44483e-07
1.22025	-0.000721388		1.22054	1.58348e-06
1.21925	-0.000718768		1.21954	8.39389e-06
1.21825	-0.000711301		1.21855	3.58538e-06
1.21724	-0.000715012		1.21755	4.84541e-06
1.21624	-0.000719258		1.21654	1.02611e-05
1.21526	-0.000714505		1.21555	6.94103e-06
1.21427	-0.000710061		1.21455	1.08634e-05
1.21323	-0.000711624		1.21354	1.16093e-05
1.21225	-0.000712661		1.21254	1.73908e-05
1.21124	-0.000707486		1.21155	1.11983e-05
1.21022	-0.000703998		1.21054	1.0649e-05
1.20924	-0.000705082		1.20953	7.43948e-06
1.20826	-0.000700823		1.20853	6.22059e-06
1.20723	-0.000703452		1.20754	1.04371e-05
1.20625	-0.000707993		1.20655	9.43662e-06
1.20526	-0.00070535		1.20552	1.2135e-05
1.20425	-0.000705189		1.20451	8.22323e-06
1.20324	-0.000708414		1.20351	1.00394e-05
1.20225	-0.000710154		1.20253	7.65033e-06
1.20125	-0.000707955		1.20151	1.91611e-06
1.20035	-0.000703292		1.20069	6.03842e-06
1.1999	-0.00071112		1.20028	4.01771e-06
1.20046	-0.000619788		1.20084	6.90092e-05
1.20146	-0.00055186		1.20184	0.000108373
1.20247	-0.000503624		1.20284	0.000130225
1.20347	-0.000463998		1.20385	0.000159082
1.20447	-0.000437539		1.20482	0.000176104
1.20547	-0.000398352		1.20585	0.000195615
1.20647	-0.000378079		1.20684	0.000214821
1.20747	-0.000350516		1.20783	0.000227448
1.20846	-0.000322661		1.20883	0.000242268
1.20948	-0.00030111		1.20984	0.00025358
1.21046	-0.000282978		1.21083	0.000267422
1.21147	-0.000260613		1.21183	0.000276962
1.21248	-0.000244326		1.21284	0.000285815
1.21348	-0.00022994		1.21385	0.000300447
1.21447	-0.000213117		1.21486	0.000309682
1.21548	-0.000194829		1.21584	0.000316823
1.21647	-0.000183285		1.21683	0.000323775
1.21748	-0.000170669		1.21785	0.000336847
1.21847	-0.000152807		1.21885	0.00034389
1.21949	-0.000141828		1.21982	0.000353591
1.2205	-0.000125536		1.22085	0.000355086
1.22149	-0.000114845		1.22183	0.000363334
1.22245	-0.000106947		1.22282	0.000371213
1.22346	-9.64937e-05		1.22384	0.00037689
1.22449	-8.43033e-05		1.22484	0.00038722
1.22549	-7.85274e-05		1.22584	0.000393528
1.22648	-6.6235e-05		1.22684	0.000396841
1.22748	-5.37576e-05		1.22784	0.00040514
1.22847	-4.33495e-05		1.22884	0.000408171
1.2295	-3.73563e-05		1.22984	0.000418805
1.2305	-3.62096e-05		1.23083	0.000422531
1.23148	-2.66633e-05		1.23184	0.000427303
1.23247	-1.9714e-05		1.23283	0.00043405
1.23347	-8.14519e-06		1.23383	0.000436271
1.23448	-3.69548e-06		1.23484	0.000441711
1.23548	6.67275e-06		1.23582	0.000448402
1.23649	8.19308e-06		1.23682	0.000449673
1.23748	2.00139e-05		1.23782	0.000456351
1.23847	2.6035e-05		1.23884	0.000461662
1.23949	3.32858e-05		1.23984	0.000465363
1.24047	3.35285e-05		1.24084	0.000468277
1.24149	4.82658e-05		1.24182	0.000475021
1.24251	4.95074e-05		1.24284	0.000480085
1.2435	5.50786e-05		1.24385	0.000485125
1.2445	5.66557e-05		1.24484	0.000490273
1.24549	6.80555e-05		1.24585	0.000493596
1.24649	6.95735e-05		1.24683	0.000494759
1.24748	7.62482e-05		1.24783	0.000497952
1.24848	7.9646e-05		1.24885	0.00050619
1.24948	8.62009e-05		1.24985	0.000508338
1.25048	9.43198e-05		1.25085	0.00051596
1.25147	9.56e-05		1.25185	0.000516279
1.25248	9.90538e-05		1.25284	0.000518131
1.25348	0.0001065		1.25384	0.000523704
1.25449	0.000104097		1.25483	0.000524173
1.25548	0.000117061		1.25585	0.00053313
1.25647	0.00011677		1.25682	0.000533254
1.25746	0.000124491		1.25781	0.000537748
1.25847	0.000125		1.25884	0.000539657
1.25948	0.00012696		1.25983	0.000544427
1.26045	0.000134711		1.26082	0.00054488
1.26147	0.000139453		1.26182	0.000550984
1.26246	0.00014292		1.26284	0.000563003
1.26348	0.000152125		1.26382	0.000556151
1.26448	0.000152102		1.26485	0.000561944
1.26547	0.00015619		1.26582	0.000564538
1.26646	0.000162548		1.26683	0.00056903
1.26745	0.00016608		1.26781	0.00057238
1.26847	0.000168602		1.26884	0.00057462
1.26946	0.000172582		1.26982	0.000582308
1.27046	0.000175011		1.27082	0.000582656
1.27146	0.000179513		1.27181	0.000587009
1.27245	0.000185246		1.27283	0.00058825
1.27345	0.00018402		1.27384	0.000590527
1.27445	0.000193592		1.27483	0.000594303
1.27547	0.000196328		1.27582	0.000591861
1.27647	0.000200616		1.27682	0.000602987
1.27744	0.000203873		1.27781	0.000599039
1.27848	0.000206224		1.27882	0.000603839
1.27946	0.000216223		1.27982	0.000611397
1.28046	0.000212105		1.2808	0.000610549
1.28146	0.000217116		1.28181	0.000614836
1.28246	0.00021924		1.28281	0.000615296
1.28346	0.000224437		1.28381	0.000620902
1.28448	0.000233578		1.28482	0.000620867
1.28546	0.000231377		1.28582	0.000622583
1.28648	0.000236932		1.28683	0.000630696
1.28746	0.00023357		1.28782	0.000627495
1.28848	0.000242532		1.28883	0.000638727
1.28947	0.000244561		1.28984	0.000635394
1.29049	0.000246806		1.29081	0.000641235
1.29146	0.000254773		1.29182	0.00064333
1.29249	0.000258567		1.29282	0.000643084
1.29348	0.000256717		1.29384	0.000650465
1.29449	0.000271723		1.29482	0.000650279
1.29547	0.000267309		1.29581	0.000650957
1.29646	0.000268414		1.29683	0.000651784
1.29747	0.000276771		1.29781	0.000659167
1.29846	0.000282971		1.29882	0.000656832
1.29947	0.000284196		1.29984	0.000662629
1.30049	0.000286987		1.30081	0.000665934
1.30147	0.000287571		1.30182	0.000670047
1.30247	0.000292711		1.30282	0.000675014
1.30348	0.000297776		1.30383	0.000668482
1.30445	0.000301107		1.30483	0.000675598
1.30546	0.000303705		1.30584	0.000673931
1.30646	0.00030599		1.30681	0.00068126
1.30746	0.000307687		1.30782	0.000684911
1.30848	0.000310459		1.30883	0.000684895
1.30946	0.000309509		1.30979	0.000692355
1.31044	0.000323375		1.31079	0.000684808
1.31142	0.000324787		1.3118	0.000692053
1.31244	0.000329049		1.31282	0.000699027
1.31347	0.00033032		1.31381	0.00069808
1.31445	0.000338714		1.31481	0.000699321
1.31544	0.00034151		1.31581	0.000700475
1.31645	0.000341244		1.3168	0.000701773
1.31746	0.00034457		1.31782	0.000704387
1.31846	0.000345851		1.31882	0.000708807
1.31948	0.000351132		1.31981	0.000715119
1.32048	0.000358527		1.3208	0.000711982
1.32148	0.000364181		1.32181	0.000717382
1.32248	0.000368489		1.32281	0.000719491
1.32349	0.000370285		1.32381	0.000721654
1.32448	0.000374494		1.32481	0.000721632
1.32544	0.000378688		1.32579	0.000726851
1.32646	0.000379071		1.32681	0.000729539
1.32749	0.000386391		1.32781	0.000728052
1.32848	0.000389895		1.32881	0.000733777
1.32947	0.000393362		1.3298	0.000736511
1.33046	0.000391712		1.33082	0.000741552
1.33144	0.000398647		1.33181	0.00074146
1.33247	0.00040177		1.33282	0.00074563
1.33345	0.000405012		1.33381	0.000745901
1.33445	0.000407829		1.33482	0.000749371
1.33545	0.000410863		1.3358	0.000752445
1.33644	0.000419095		1.33681	0.000757281
1.33745	0.000420644		1.33782	0.000758849
1.33843	0.000427279		1.33882	0.000764356
1.33944	0.000426993		1.33979	0.000762852
1.34044	0.000429679		1.34082	0.000766491
1.34145	0.000444483		1.34183	0.000768115
1.34245	0.000439209		1.34283	0.000777609
1.34346	0.00045145		1.34381	0.000778898
1.34445	0.000450797		1.34482	0.000781091
1.34546	0.000458839		1.3458	0.000782062
1.34645	0.000456135		1.34681	0.000785252
1.34747	0.000464005		1.34782	0.000790109
1.34845	0.000473344		1.34882	0.000795723
1.34945	0.000475441		1.34981	0.000804344
1.35044	0.000484547		1.35079	0.000800248
1.35147	0.000487827		1.3518	0.000808863
1.35245	0.00048994		1.3528	0.000809248
1.35344	0.000492826		1.35378	0.00081079
1.35443	0.000499633		1.35479	0.000820901
1.35544	0.000505929		1.35578	0.000819353
1.35644	0.000506593		1.35681	0.000828893
1.35743	0.000515702		1.3578	0.000826642
1.35845	0.000519584		1.35877	0.000838278
1.35945	0.000522996		1.3598	0.000844459
1.36045	0.000531234		1.3608	0.000845336
1.36145	0.000533301		1.36179	0.000853766
1.36247	0.00054046		1.36281	0.000853365
1.36346	0.000550544		1.36379	0.000861734
1.36446	0.000558425		1.3648	0.00086778
1.36545	0.000556149		1.3658	0.000869729
1.36647	0.000565846		1.36681	0.00088176
1.36747	0.000578552		1.36782	0.00088522
1.36845	0.000584762		1.3688	0.000894762
1.36946	0.000590087		1.3698	0.000892229
1.37045	0.000594891		1.37081	0.000908083
1.37147	0.000600006		1.3718	0.000907888
1.37245	0.000604515		1.3728	0.00091439
1.37343	0.000614726		1.3738	0.000924555
1.37444	0.000618877		1.37478	0.000927153
1.37545	0.000631508		1.37581	0.000936053
1.37645	0.000638917		1.37679	0.000931626
1.37745	0.000642888		1.37779	0.000941318
1.37846	0.000653044		1.37879	0.000946826
1.37945	0.000655028		1.37978	0.00095288
1.38046	0.000664259		1.38077	0.000956979
1.38146	0.000675306		1.38177	0.000963256
1.38245	0.000681042		1.38277	0.000965128
1.38343	0.000688037		1.38378	0.00096971
1.38444	0.000696006		1.38478	0.000975259
1.38544	0.000705784		1.38579	0.000982217
1.38644	0.000712016		1.38678	0.000986472
1.38745	0.000719535		1.38778	0.000995797
1.38843	0.000721138		1.38878	0.000999222
1.38945	0.000738594		1.38977	0.00100548
1.39042	0.000736938		1.39077	0.00100498
1.39144	0.000744916		1.39176	0.00101785
1.39245	0.000756132		1.39278	0.00101821
1.39345	0.000764426		1.39377	0.00102393
1.39444	0.000768169		1.39477	0.00103673
1.39545	0.000782277		1.39578	0.00103674
1.39645	0.000786151		1.39677	0.00104318
1.39744	0.000793868		1.39777	0.00104597
1.39846	0.000801403		1.39875	0.00105531
1.39945	0.000814262		1.39977	0.00105598
1.40044	0.000820973		1.40077	0.00106957
1.40146	0.000824869		1.40177	0.00107328
1.40246	0.000836009		1.40276	0.00107963
1.40345	0.000842528		1.40377	0.00108864
1.40445	0.000855491		1.40478	0.00108754
1.40546	0.000863271		1.40576	0.00109885
1.40646	0.00087874		1.40677	0.0011032
1.40745	0.00088263		1.40776	0.00110843
1.40844	0.000897811		1.40876	0.00111976
1.40945	0.000903116		1.40977	0.00111871
1.41043	0.000915819		1.41078	0.00113072
1.41144	0.000931505		1.41178	0.00113551
1.41243	0.00094399		1.41277	0.00114204
1.41343	0.000958685		1.41376	0.0011506
1.41443	0.000969915		1.41475	0.00115085
1.41545	0.000978981		1.41577	0.00116107
1.41644	0.000998395		1.41675	0.00117478
1.41746	0.00101844		1.41777	0.001184
1.41843	0.00103356		1.41877	0.00118073
1.41945	0.00105232		1.41977	0.00119013
1.42045	0.00106998		1.42077	0.00119531
1.42145	0.00108821		1.42179	0.00120937
1.42244	0.00110686		1.42276	0.00122239
1.42345	0.00113094		1.42378	0.00122118
1.42445	0.00115536		1.42477	0.00123519
1.42546	0.00118211		1.42579	0.00124286
1.42646	0.0012035		1.42677	0.00125453
1.42744	0.00122396		1.42779	0.00126043
1.42844	0.00125374		1.42876	0.00127025
1.42944	0.00128168		1.42978	0.00128231
1.43044	0.00130719		1.43078	0.00129494
1.43146	0.00134076		1.43177	0.00130679
1.43245	0.0013756		1.43278	0.0013179
1.43345	0.00140769		1.43378	0.00132704
1.43444	0.00144205		1.43479	0.00134714
1.43545	0.00147913		1.4358	0.00135168
1.43642	0.00151429		1.43677	0.00136954
1.43744	0.00154879		1.43776	0.00138287
1.43845	0.00158837		1.43879	0.00139827
1.43944	0.00163749		1.43978	0.00141796
1.44045	0.00167551		1.44079	0.00142926
1.44144	0.00171557		1.44179	0.00144626
1.44245	0.00177103		1.44279	0.00146358
1.44346	0.00181653		1.4438	0.00148744
1.44447	0.00186367		1.44481	0.00150811
1.44545	0.00191305		1.44581	0.00152973
1.44644	0.00196194		1.4468	0.00154458
1.44744	0.00201421		1.4478	0.00156919
1.44844	0.00206639		1.4488	0.00159721
1.44946	0.00212508		1.4498	0.00161168
1.45045	0.00217996		1.45079	0.00163989
1.45144	0.00223517		1.45178	0.00166546
1.45246	0.00229891		1.45279	0.00169335
1.45344	0.00234926		1.45381	0.00172651
1.45441	0.00242351		1.4548	0.00174657
1.45542	0.00248551		1.45579	0.00177704
1.45644	0.00254835		1.45679	0.00180121
1.45743	0.00261214		1.45779	0.00184179
1.45842	0.00268172		1.45878	0.00187687
1.45942	0.00274303		1.4598	0.00190483
1.46045	0.00281697		1.46079	0.00193686
1.4614	0.00289078		1.46178	0.00196189
1.46241	0.00295316		1.46278	0.0020087
1.46341	0.00302386		1.46378	0.00204122
1.46442	0.00308713		1.46478	0.0020846
1.46541	0.00314828		1.46577	0.00212003
1.46641	0.00321719		1.46676	0.00216085
1.46742	0.00327644		1.46776	0.00220194
1.46841	0.00334257		1.46877	0.00224221
1.46943	0.00339887		1.46979	0.00229793
1.47042	0.00345264		1.47078	0.0023353
1.47142	0.0035129		1.47179	0.00239175
1.47241	0.00356367		1.47276	0.00243823
1.47343	0.00361672		1.47379	0.00248982
1.47441	0.00366396		1.47477	0.00254845
1.47542	0.00370728		1.47577	0.00260389
1.47643	0.00375351		1.47677	0.0026686
1.47742	0.00379254		1.47776	0.00272133
1.47843	0.00383598		1.47878	0.00280081
1.47943	0.00387346		1.47978	0.00286787
1.48043	0.00391643		1.48077	0.00294347
1.48143	0.00396155		1.48178	0.00301396
1.48242	0.00399588		1.48275	0.00310337
1.48342	0.00403147		1.48377	0.00319239
1.48442	0.004076		1.48478	0.0032786
1.48541	0.00412256		1.48577	0.00338688
1.48643	0.00416073		1.48677	0.0034888
1.48742	0.00420989		1.48778	0.00360199
1.48843	0.00425642		1.48877	0.0037171
1.48941	0.00430493		1.48975	0.00384797
1.49039	0.00435112		1.49075	0.0039852
1.4914	0.00441071		1.49176	0.00412109
1.49239	0.0044636		1.49278	0.00428192
1.49341	0.00453388		1.49378	0.00443645
1.49441	0.00458885		1.49478	0.00461196
1.4954	0.00466005		1.49578	0.004798
1.4964	0.00472989		1.49678	0.00498444
1.4974	0.00479285		1.49777	0.00519554
1.49842	0.00487347		1.49878	0.00540487
1.49942	0.00495007		1.4998	0.005646
1.50041	0.0050275		1.50078	0.0058847
1.50141	0.00511007		1.50177	0.00614575
1.50242	0.00518961		1.50279	0.00642907
1.50341	0.00527951		1.50379	0.00671747
1.5044	0.00537392		1.50478	0.00703075
1.5054	0.0054678		1.50577	0.00735102
1.50638	0.00556509		1.50677	0.00770516
1.5074	0.00567003		1.50779	0.00807668
1.50839	0.00577779		1.50878	0.00846578
1.5094	0.00587792		1.50977	0.0088658
1.51039	0.00599384		1.51081	0.00932444
1.51138	0.00610885		1.51189	0.00982491
1.51238	0.00622361		1.51291	0.0102941
1.51339	0.00634997		1.51388	0.0108145
1.51437	0.00647255		1.51489	0.0113562
1.51539	0.00660724		1.51586	0.0119117
1.51639	0.00673909		1.51688	0.0125191
1.51738	0.00688167		1.51788	0.0131432
1.51837	0.00702591		1.51888	0.0138018
1.51941	0.00717599		1.5199	0.0144954
1.52038	0.00732571		1.5209	0.0152231
1.5214	0.00747743		1.5219	0.0159944
1.52238	0.00763492		1.5229	0.0167789
1.52338	0.00779748		1.5239	0.0176284
1.52439	0.00797064		1.52489	0.0185093
1.52537	0.00813947		1.52588	0.0194386
1.52638	0.00831046		1.52689	0.0203995
1.52737	0.00849153		1.5279	0.0214118
1.52838	0.00867895		1.52889	0.0224725
1.52937	0.00886526		1.52989	0.023571
1.53038	0.00906058		1.53088	0.0247334
1.53141	0.00926192		1.53188	0.0259445
1.53251	0.00946952		1.53288	0.0272208
1.53352	0.00968498		1.53388	0.0285316
1.53449	0.00989712		1.53485	0.0299253
1.5355	0.0101054		1.53587	0.0313714
1.53651	0.0103307		1.53688	0.0328508
1.53751	0.0105618		1.53788	0.0344452
1.5385	0.0108029		1.53889	0.0360887
1.5395	0.0110463		1.53988	0.0378107
1.54049	0.0112787		1.54086	0.0395724
1.54151	0.0115343		1.54187	0.0414297
1.54249	0.0117933		1.54287	0.0433552
1.54348	0.0120599		1.54388	0.0453411
1.54451	0.0123332		1.54488	0.0474391
1.54551	0.0126111		1.54587	0.0496121
1.54652	0.0129166		1.54688	0.0518634
1.54752	0.0132125		1.54787	0.0541763
1.5485	0.0135093		1.54887	0.0565959
1.54951	0.0138223		1.54989	0.0591305
1.55052	0.0141368		1.55088	0.0617
1.5515	0.0144561		1.55187	0.064414
1.55251	0.0148009		1.55287	0.067196
1.55352	0.0151296		1.55386	0.0700971
1.55454	0.0154848		1.55487	0.073062
1.55551	0.0158362		1.55586	0.0761668
1.55654	0.0162043		1.55687	0.0793645
1.55753	0.0165657		1.55788	0.0826091
1.55852	0.0169475		1.55887	0.0860263
1.55953	0.0173412		1.55986	0.0895158
1.56052	0.0177416		1.56089	0.0931306
1.56152	0.0181691		1.56185	0.0967939
1.56252	0.0185743		1.56293	0.100842
1.56352	0.0190266		1.56401	0.105154
1.56454	0.0194971		1.565	0.109156
1.56553	0.0199611		1.566	0.113378
1.56654	0.0204427		1.56701	0.117658
1.56753	0.0209201		1.568	0.122067
1.56854	0.0214377		1.56898	0.12655
1.56953	0.0219638		1.56997	0.131172
1.57051	0.0224952		1.57099	0.135966
1.57153	0.0230436		1.57199	0.140786
1.57255	0.0236287		1.57301	0.145796
1.57353	0.0242063		1.57397	0.150847
1.57453	0.0248146		1.57497	0.156062
1.57553	0.0254422		1.57598	0.161409
1.57653	0.0260892		1.57698	0.166822
1.57754	0.0267568		1.57796	0.172391
1.57851	0.0274524		1.57898	0.178027
1.57954	0.0281626		1.57997	0.183861
1.58053	0.028901		1.58097	0.189744
1.58152	0.0296659		1.58199	0.195773
1.58251	0.030436		1.58298	0.201931
1.5835	0.0312554		1.58396	0.208082
1.58451	0.0320975		1.58495	0.21447
1.5855	0.0329545		1.58597	0.220858
1.58649	0.0338279		1.58699	0.227474
1.5875	0.0347532		1.58797	0.234146
1.58849	0.0356937		1.58895	0.240928
1.58949	0.036702		1.58996	0.247877
1.59049	0.0377445		1.59094	0.254818
1.59149	0.0387898		1.59195	0.262004
1.59249	0.0398822		1.59297	0.269206
1.5935	0.0410222		1.59396	0.27658
1.59451	0.0421877		1.59494	0.284027
1.59549	0.0433854		1.59596	0.291529
1.59652	0.0446286		1.59696	0.299256
1.59751	0.0459255		1.59795	0.306995
1.5985	0.0472509		1.59897	0.314902
1.5995	0.0486643		1.59998	0.322769
1.6005	0.0500603		1.60097	0.330873
1.6015	0.0515559		1.60197	0.339076
1.60252	0.0531252		1.60295	0.34726
1.6035	0.0547087		1.60397	0.355703
1.60449	0.0563694		1.60495	0.36415
1.6055	0.0580891		1.60596	0.372726
1.6065	0.0599153		1.60696	0.381269
1.6075	0.0618161		1.60795	0.390061
1.6085	0.0637496		1.60895	0.398964
1.6095	0.0656997		1.60995	0.407764
1.61048	0.0677574		1.61094	0.41686
1.61148	0.0698857		1.61194	0.425951
1.61248	0.0721058		1.61294	0.435149
1.61346	0.074342		1.61395	0.444317
1.61448	0.0766506		1.61495	0.453699
1.61549	0.0790685		1.61593	0.463187
1.61648	0.0815621		1.61693	0.472594
1.61748	0.0841635		1.61793	0.482306
1.61846	0.0868143		1.61894	0.492006
1.61945	0.0895802		1.61995	0.501777
1.62046	0.0924204		1.62094	0.511567
1.62146	0.0953707		1.62196	0.521472
1.62246	0.0984765		1.62293	0.531601
1.62353	0.101868		1.62396	0.541697
1.62459	0.105323		1.62496	0.551983
1.62561	0.108718		1.62596	0.56215
1.62659	0.112205		1.62698	0.572482
1.62761	0.115826		1.62795	0.582825
1.6286	0.119567		1.62896	0.593275
1.62959	0.123526		1.62995	0.603899
1.6306	0.127599		1.63095	0.614433
1.63162	0.131804		1.63195	0.625195
1.63263	0.136034		1.63293	0.635789
1.63363	0.140409		1.63393	0.646622
1.63461	0.144944		1.63495	0.657523
1.63561	0.149662		1.63594	0.668409
1.63661	0.154509		1.63696	0.679518
1.63762	0.159475		1.63796	0.690529
1.63862	0.164587		1.63894	0.701715
1.63962	0.169907		1.63996	0.712824
1.64063	0.175321		1.64092	0.724058
1.64162	0.180934		1.64194	0.735366
1.64261	0.186699		1.64294	0.746744
1.64361	0.192585		1.64395	0.758272
1.64461	0.198662		1.64495	0.769617
1.64561	0.204974		1.64595	0.781282
1.64662	0.21152		1.64694	0.792844
1.64761	0.218134		1.64794	0.804535
1.6486	0.224955		1.64894	0.816306
1.6495	0.231273		1.64984	0.826919
1.64998	0.234426		1.65033	0.832197

## Sheet: Fig. 3d
NiOx on Au			NiOx on (M)-bis(thiadiazole)-[8]helicene functionalized Au			NiOx on Au			NiOx on (M)-bis(thiadiazole)-[8]helicene functionalized Au
Wavelength / nm	Absorbance / a.u.		Wavelength / nm	Absorbance / a.u.		Time / min	Current / mA		Time / min	Current / mA
600	0.000407549		600	4.89757e-05		0	2.34697e-05		0	2.36703e-05
599	0.000268582		599	-8.69198e-05		0.00212	7.43119		0.00212	5.15038
598	0.000102797		598	-0.000183679		0.00244667	7.3807		0.00225333	5.1
597	8.09566e-05		597	-0.000187317		0.00293	7.33059		0.00242	5.04936
596	0.000309918		596	-0.000106039		0.00372333	7.28055		0.00263	4.99929
595	0.000378839		595	-8.82272e-05		0.00515667	7.23033		0.00291333	4.94887
594	-2.81095e-05		594	0.00020042		0.00791	7.18018		0.00332667	4.89857
593	0.000273424		593	-0.000169153		0.01281	7.12995		0.00402333	4.84842
592	0.000311984		592	-6.68864e-05		0.01938	7.07984		0.00580667	4.79801
591	0.000166203		591	6.92894e-06		0.02664	7.0297		0.0224733	4.77204
590	-0.000148591		590	-0.000282915		0.0341967	6.97959		0.03914	4.75953
589	0.00040116		589	-0.000248924		0.0417733	6.92948		0.0558067	4.74481
588	-0.00025996		588	-0.000140407		0.04958	6.87944		0.0724733	4.732
587	3.55803e-05		587	-1.69578e-05		0.0576033	6.8291		0.08914	4.73257
586	-2.46133e-05		586	-0.000179123		0.06482	6.77899		0.105807	4.7233
585	-1.92415e-05		585	6.88623e-05		0.0718233	6.72896		0.122473	4.72441
584	-8.14544e-06		584	-0.000177789		0.0784767	6.67877		0.13914	4.72147
583	-4.47887e-05		583	-0.000210767		0.08504	6.6284		0.155807	4.74004
582	-5.18673e-05		582	-0.000183562		0.0910133	6.57825		0.172473	4.73611
581	-9.3227e-05		581	1.014e-05		0.0964267	6.52818		0.18914	4.73577
580	-6.2071e-05		580	-0.000230449		0.10142	6.47807		0.205807	4.72616
579	8.03313e-06		579	-0.000183048		0.106173	6.428		0.222473	4.73848
578	8.9452e-07		578	-3.0501e-05		0.11067	6.37796		0.23914	4.73798
577	-0.000158703		577	-0.00016067		0.114843	6.32774		0.255807	4.7331
576	-3.66308e-05		576	-0.00017602		0.118617	6.27767		0.272473	4.73085
575	0.000120883		575	-0.000555806		0.122263	6.22714		0.28914	4.73753
574	-7.63946e-05		574	-0.000308574		0.12585	6.1771		0.305807	4.73184
573	-5.20835e-05		573	-0.000186184		0.12912	6.12661		0.322473	4.73993
572	-0.000117216		572	-0.000280253		0.132127	6.0762		0.33914	4.74058
571	-0.000125355		571	-0.000344348		0.13488	6.02616		0.355807	4.73791
570	0.0002321		570	-0.000149905		0.13749	5.97609		0.372473	4.74839
569	0.00011971		569	-0.000369751		0.139947	5.92598		0.38914	4.74588
568	6.96631e-05		568	-9.23171e-05		0.14223	5.87595		0.405807	4.73947
567	-7.08904e-05		567	-0.000538477		0.144377	5.82568		0.422473	4.75511
566	0.000247806		566	-0.0002652		0.146423	5.77531		0.43914	4.75381
565	0.00017868		565	-0.000218423		0.148403	5.7252		0.455807	4.75495
564	0.000313813		564	-6.50351e-06		0.150437	5.67493		0.472473	4.76136
563	-0.000318666		563	-0.000270009		0.152397	5.62437		0.48914	4.75244
562	9.54629e-05		562	-0.000257771		0.154327	5.57384		0.505807	4.76155
561	-0.00015134		561	-0.000565254		0.156143	5.52373		0.522473	4.77471
560	-0.000164549		560	-0.000499224		0.157903	5.47365		0.53914	4.76998
559	-8.92168e-05		559	-0.000194687		0.159643	5.42339		0.555807	4.78001
558	-6.10145e-05		558	-0.000691014		0.161347	5.37336		0.572473	4.77913
557	-0.000131389		557	-0.000493082		0.16306	5.32325		0.58914	4.78741
556	0.00014912		556	0.00012927		0.164747	5.2731		0.605807	4.78153
555	4.95499e-06		555	-0.000609213		0.16641	5.22291		0.622473	4.77703
554	0.000314525		554	-0.000260919		0.168127	5.17235		0.63914	4.78104
553	4.94495e-05		553	-0.000274797		0.17011	5.12189		0.655807	4.77055
552	0.000168602		552	-0.000290899		0.172083	5.07175		0.672473	4.77814
551	-5.35034e-05		551	-0.000323565		0.174223	5.02164		0.68914	4.7839
550	-3.84567e-05		550	-0.000392268		0.176423	4.9716		0.705807	4.78554
549	0.000260156		549	-0.000319914		0.17862	4.92138		0.722473	4.80026
548	-6.40549e-05		548	-0.000473241		0.180787	4.87115		0.73914	4.80682
547	0.000342099		547	-0.000486709		0.18303	4.82108		0.755807	4.79946
546	-0.000248247		546	-0.000132043		0.18549	4.77074		0.772473	4.79991
545	9.26602e-05		545	-0.000433503		0.18795	4.72033		0.78914	4.79656
544	0.000295402		544	-0.000339859		0.190533	4.67029		0.805807	4.7974
543	0.000161179		543	-0.000271534		0.193643	4.6198		0.822473	4.7953
542	0.000189037		542	-0.00027749		0.200797	4.56969		0.83776	4.86158
541	0.000218904		541	-0.000297758		0.206193	4.51958		0.854427	4.83374
540	0.000544643		540	-0.000241264		0.21033	4.46943		0.871093	4.83778
539	0.000169034		539	-0.000254455		0.21432	4.4194		0.88776	4.84495
538	0.000247416		538	-0.000164218		0.218707	4.36929		0.904427	4.84385
537	3.00146e-05		537	-0.000111561		0.235373	4.32257		0.921093	4.84442
536	0.000296648		536	-0.000155487		0.245593	4.2725		0.93776	4.85067
535	0.000448086		535	-0.000127609		0.255577	4.22228		0.954427	4.8517
534	0.000307511		534	-0.0001882		0.272243	4.19348		0.971093	4.85731
533	9.85855e-05		533	-0.000306758		0.28891	4.1748		0.98776	4.86017
532	0.000119771		532	-0.000404782		0.30246	4.2251		1.00443	4.8546
531	0.00012709		531	-0.000358568		0.319127	4.25221		1.02109	4.85655
530	0.000158368		530	-0.000498382		0.335793	4.23261		1.03776	4.86974
529	0.000191477		529	-0.000188409		0.35246	4.2373		1.05443	4.87401
528	0.000202219		528	-0.000144053		0.355243	4.28741		1.07109	4.87241
527	2.23707e-05		527	-0.000275563		0.358403	4.33756		1.08776	4.87607
526	0.000387214		526	0.000243135		0.37185	4.38759		1.10443	4.87527
525	0.000134124		525	-0.000246222		0.388517	4.42924		1.12109	4.87252
524	0.000280251		524	-0.000203091		0.405183	4.42848		1.13776	4.86612
523	0.000136725		523	-0.000104937		0.42185	4.39309		1.15443	4.8742
522	-8.69774e-05		522	-0.000476174		0.438517	4.35186		1.17109	4.86959
521	-3.92568e-05		521	-0.000188536		0.455183	4.32669		1.18776	4.89628
520	0.000105636		520	-8.30444e-05		0.47185	4.27914		1.20443	4.89476
519	0.000180577		519	-0.000325591		0.474223	4.32917		1.22109	4.90761
518	-0.000158205		518	-0.00022163		0.49089	4.34694		1.23776	4.91016
517	-9.44499e-05		517	-0.000452564		0.507557	4.33207		1.25443	4.90563
516	-7.80097e-06		516	-0.000294722		0.524223	4.29077		1.27109	4.90296
515	4.14001e-05		515	-0.000238747		0.54089	4.3074		1.28776	4.90517
514	-0.000115022		514	-0.000513642		0.557557	4.29065		1.30443	4.91405
513	0.000481271		513	-0.00034147		0.574223	4.27452		1.32109	4.90837
512	-7.82721e-05		512	-0.000358921		0.59089	4.28375		1.33776	4.91169
511	0.000264922		511	-0.000196375		0.607557	4.2849		1.35443	4.92416
510	0.000110026		510	-0.000156931		0.609577	4.33501		1.37109	4.92027
509	8.88483e-05		509	-0.000282348		0.611533	4.38504		1.38776	4.91459
508	2.4903e-05		508	-0.000197043		0.6246	4.43507		1.40443	4.92031
507	0.000210577		507	-5.96068e-05		0.641267	4.45235		1.42109	4.9237
506	0.00011216		506	-0.000111036		0.657933	4.43629		1.43776	4.93488
505	0.000264755		505	-3.57921e-05		0.6746	4.41669		1.45443	4.93423
504	2.96935e-05		504	-0.000252419		0.691267	4.3969		1.47109	4.92572
503	-0.000174771		503	-0.000481361		0.698963	4.44705		1.48776	4.92572
502	0.00021159		502	-0.000215174		0.71563	4.44354		1.50443	4.92996
501	-0.000101289		501	-0.000120514		0.732297	4.4247		1.52109	4.92763
500	-0.000106121		500	-0.000248017		0.748963	4.41063		1.53776	4.94052
499	0.000167225		499	-1.38626e-05		0.76563	4.42634		1.55443	4.94731
498	-0.000148805		498	-0.000237371		0.782297	4.46894		1.57109	4.94731
497	7.0712e-05		497	-0.000364348		0.798963	4.43385		1.58776	4.94681
496	-0.000113122		496	2.49401e-05		0.81563	4.41814		1.60443	4.97374
495	-0.000159051		495	-0.000145694		0.832297	4.37852		1.62109	4.9716
494	-5.23148e-05		494	-0.000196337		0.848963	4.35388		1.63776	4.96981
493	-9.5891e-05		493	-0.000429582		0.86563	4.30534		1.65443	4.98052
492	-0.00018445		492	-0.000269726		0.882297	4.27647		1.67109	4.97755
491	1.58745e-05		491	-0.000147835		0.898963	4.27086		1.68776	4.98846
490	-0.000262847		490	-0.000126996		0.91563	4.24901		1.70443	4.98537
489	5.45154e-05		489	-0.000279011		0.932297	4.29271		1.72109	4.98705
488	9.48657e-05		488	1.17021e-05		0.948963	4.26861		1.73776	4.9867
487	-0.000114145		487	-0.000485833		0.96418	4.31899		1.75443	4.9859
486	-0.000136311		486	-0.000217293		0.980847	4.34568		1.77109	4.99048
485	-0.000151283		485	-0.000250448		0.997513	4.32921		1.78776	4.99952
484	7.40555e-05		484	-0.000299018		1.01418	4.36685		1.80443	4.99784
483	-0.000268411		483	-0.000458259		1.03085	4.36986		1.82109	5.01328
482	-4.71963e-05		482	-3.16601e-05		1.04751	4.37238		1.83776	5.00882
481	0.000303569		481	-9.71134e-05		1.06418	4.35541		1.85443	5.00547
480	2.71192e-05		480	-0.00026704		1.08085	4.37589		1.87109	5.01016
479	0.000186449		479	-7.48298e-05		1.09751	4.35392		1.88776	5.00871
478	3.963e-05		478	8.685e-05		1.11418	4.32658		1.90443	5.0047
477	-0.000366626		477	-0.000154291		1.13085	4.31865		1.92109	5.01206
476	-4.54032e-05		476	-1.14769e-05		1.14751	4.32345		1.93776	5.01611
475	0.000166578		475	-9.08534e-05		1.16418	4.34286		1.95443	5.00981
474	0.000154783		474	-0.000244244		1.18016	4.39297		1.97109	5.02064
473	0.000108538		473	-0.000144677		1.18077	4.44331		1.98776	5.02674
472	-0.000188362		472	2.63638e-05		1.18249	4.49346		2.00443	5.02137
471	0.000169598		471	2.87467e-05		1.18732	4.54349		2.02109	5.03048
470	-0.000214053		470	-0.000305707		1.20064	4.59387		2.03776	5.02819
469	-0.000277411		469	-0.000184083		1.2173	4.63094		2.05443	5.02549
468	2.95223e-05		468	-8.50315e-05		1.23397	4.65023		2.07109	5.02915
467	-5.38564e-05		467	-0.000188725		1.25064	4.63738		2.08776	5.02537
466	-0.000117942		466	-5.60973e-05		1.2673	4.61427		2.10443	5.03044
465	-3.74558e-05		465	-4.4404e-05		1.28397	4.59437		2.12109	5.02339
464	-0.000303373		464	-0.000355798		1.30064	4.57213		2.13776	5.02255
463	8.12635e-05		463	-0.00017864		1.3173	4.53937		2.15443	5.03014
462	6.76432e-05		462	0.00014591		1.33397	4.51279		2.17109	5.02518
461	-9.1093e-05		461	-5.30742e-06		1.35064	4.52023		2.18776	5.03594
460	-0.000162304		460	-0.000198267		1.3673	4.51558		2.20443	5.04215
459	-1.09546e-05		459	-0.000132629		1.38397	4.51508		2.22109	5.04059
458	-0.00024505		458	-0.000415977		1.40064	4.50944		2.23776	5.04105
457	-0.000312996		457	-0.00030872		1.4173	4.48049		2.25443	5.04028
456	9.69446e-07		456	0.000103167		1.43397	4.44914		2.27109	5.04989
455	-7.17858e-05		455	-5.89256e-05		1.45064	4.42337		2.28776	5.05683
454	0.000268107		454	-2.6254e-05		1.4673	4.40628		2.30443	5.0653
453	0.00020711		453	0.000177916		1.48397	4.40239		2.32109	5.06614
452	0.000109671		452	0.000119355		1.50064	4.3596		2.33776	5.06648
451	5.12904e-05		451	5.23636e-05		1.5173	4.32223		2.35443	5.06107
450	0.000231541		450	0.000420494		1.53397	4.31552		2.37109	5.05489
449	-0.000208811		449	8.67076e-05		1.54318	4.36559		2.38776	5.06847
448	-0.000179924		448	-0.000159162		1.55985	4.35777		2.40443	5.08635
447	-0.000215695		447	-4.0302e-05		1.57652	4.31861		2.42109	5.07117
446	0.000118363		446	-4.98345e-05		1.5928	4.26857		2.43776	5.07628
445	-0.000209731		445	-1.72848e-05		1.59631	4.31868		2.45443	5.07468
444	0.000188439		444	0.00028724		1.61298	4.30335		2.47109	5.07457
443	0.000241295		443	0.000186593		1.62965	4.32372		2.48776	5.07411
442	5.27422e-05		442	0.000132387		1.64631	4.31106		2.50443	5.07224
441	-5.44453e-05		441	0.000203507		1.65728	4.36166		2.52109	5.07926
440	0.000297938		440	0.000147291		1.65819	4.41223		2.53776	5.07964
439	2.69276e-05		439	0.000110183		1.66135	4.46238		2.55443	5.08574
438	0.00040214		438	0.000438151		1.67802	4.4522		2.57109	5.07815
437	7.87087e-05		437	0.000505958		1.69468	4.41974		2.58776	5.087
436	0.000183099		436	0.000314973		1.71135	4.38081		2.60443	5.08814
435	0.000135861		435	0.000265584		1.72802	4.37459		2.62109	5.09131
434	0.000235306		434	0.000597493		1.74468	4.36807		2.63776	5.10481
433	0.000269228		433	0.000154991		1.76135	4.3482		2.65443	5.11263
432	0.000577017		432	0.000616973		1.77802	4.35125		2.67109	5.10622
431	0.000153214		431	6.02888e-05		1.79468	4.39713		2.68776	5.10389
430	0.000131634		430	0.000195377		1.81135	4.42199		2.70443	5.11564
429	0.00047893		429	0.000409282		1.81655	4.47206		2.72109	5.11102
428	0.000213619		428	0.000365218		1.83322	4.48145		2.73776	5.10508
427	0.000219875		427	0.000415129		1.84989	4.52164		2.75443	5.10851
426	0.000411902		426	0.00049283		1.85924	4.57213		2.77109	5.1164
425	0.000587709		425	0.000521845		1.86495	4.62232		2.78776	5.11686
424	0.000537541		424	0.000554347		1.86874	4.67285		2.80443	5.1164
423	0.000751354		423	0.000242088		1.88541	4.69085		2.82109	5.12281
422	0.000775858		422	0.000853586		1.90208	4.65695		2.83776	5.12105
421	0.000323239		421	0.00043393		1.91874	4.63536		2.85443	5.12216
420	0.000531174		420	0.000387444		1.93386	4.68551		2.87109	5.12651
419	0.000699991		419	0.000565336		1.95053	4.68822		2.88776	5.12422
418	0.000651643		418	0.000693191		1.96719	4.64257		2.90443	5.13234
417	0.00093808		417	0.000179913		1.98386	4.61503		2.92109	5.13913
416	0.000800422		416	0.000531097		2.00053	4.57984		2.93776	5.13799
415	0.00079558		415	0.000821631		2.01719	4.55554		2.95443	5.14359
414	0.000913449		414	0.000760254		2.03386	4.54269		2.97109	5.15873
413	0.00110313		413	0.000599697		2.05053	4.52389		2.98776	5.16624
412	0.00113266		412	0.000635067		2.06719	4.5348		3.00443	5.168
411	0.00100866		411	0.000716739		2.08386	4.49422		3.02109	5.16289
410	0.0013671		410	0.000731448		2.10053	4.51981		3.03776	5.16521
409	0.00122058		409	0.000890023		2.11719	4.54711		3.05443	5.16773
408	0.00134818		408	0.000768156		2.13386	4.55642		3.07109	5.1754
407	0.00131555		407	0.00103033		2.15053	4.56836		3.08776	5.16541
406	0.00154268		406	0.000920344		2.16719	4.57106		3.10443	5.17753
405	0.0016674		405	0.000559867		2.18386	4.58403		3.12109	5.16792
404	0.0018551		404	0.00084922		2.20053	4.56168		3.13776	5.16377
403	0.00163173		403	0.00107454		2.21719	4.59425		3.15443	5.16674
402	0.00223639		402	0.00150458		2.2321	4.64455		3.17109	5.17296
401	0.00175605		401	0.000692598		2.24877	4.66785		3.18776	5.17105
400	0.00227036		400	0.00114236		2.26391	4.71789		3.20443	5.17055
399	0.00264788		399	0.00118683		2.28058	4.76308		3.22109	5.18299
398	0.00260402		398	0.00143836		2.29048	4.81315		3.23776	5.17864
397	0.0025345		397	0.00117214		2.30326	4.86337		3.25443	5.17898
396	0.00261608		396	0.0012434		2.31519	4.91371		3.27109	5.18657
395	0.00310781		395	0.00138319		2.33186	4.96066		3.28776	5.181
394	0.00335036		394	0.00140661		2.34132	5.01077		3.30443	5.18276
393	0.00369658		393	0.0015905		2.35398	5.0608		3.32109	5.18707
392	0.00390216		392	0.00182492		2.36404	5.11083		3.33776	5.19191
391	0.00395644		391	0.00163238		2.37151	5.16125		3.35443	5.19633
390	0.00398164		390	0.00134233		2.37753	5.21163		3.37109	5.18707
389	0.00437901		389	0.00161265		2.3849	5.26189		3.38776	5.19393
388	0.00485783		388	0.00212969		2.39577	5.31204		3.40443	5.18791
387	0.00516702		387	0.00159484		2.40792	5.36211		3.42109	5.19119
386	0.00514583		386	0.0020558		2.41843	5.41214		3.43776	5.18691
385	0.00541065		385	0.00156073		2.4351	5.45504		3.45443	5.1979
384	0.00608794		384	0.00202752		2.45176	5.48963		3.47109	5.19469
383	0.00655432		383	0.00231567		2.46843	5.51084		3.48776	5.18737
382	0.00713599		382	0.00230088		2.4851	5.50931		3.50443	5.19504
381	0.00719589		381	0.00241856		2.50176	5.49802		3.52109	5.20678
380	0.00752835		380	0.00278882		2.51843	5.48384		3.53776	5.21132
379	0.00749872		379	0.00235497		2.5351	5.45993		3.55443	5.21002
378	0.00779411		378	0.00227349		2.55176	5.44692		3.57109	5.20945
377	0.00847623		377	0.00264249		2.56843	5.44582		3.58776	5.20068
376	0.00918698		376	0.00278688		2.5851	5.44646		3.60443	5.19931
375	0.00939007		375	0.00289584		2.60176	5.43651		3.62109	5.19279
374	0.00994552		374	0.00311663		2.61843	5.43205		3.63776	5.18825
373	0.010103		373	0.00338413		2.6351	5.45756		3.65443	5.20652
372	0.0107244		372	0.00320862		2.65176	5.4433		3.67109	5.21166
371	0.0112266		371	0.00333151		2.66843	5.45203		3.68776	5.20701
370	0.0116342		370	0.00307369		2.6851	5.44646		3.70443	5.20545
369	0.0121753		369	0.00352236		2.70176	5.42801		3.72109	5.20842
368	0.0128087		368	0.00379766		2.71843	5.46141		3.73776	5.21063
367	0.0134088		367	0.00370332		2.7351	5.46946		3.75443	5.20724
366	0.0135202		366	0.00374729		2.75176	5.48578		3.77109	5.20495
365	0.0147839		365	0.00414768		2.76843	5.51778		3.78776	5.21033
364	0.015083		364	0.00450397		2.7851	5.52399		3.80443	5.21105
363	0.0155945		363	0.00470904		2.80176	5.54413		3.82109	5.20728
362	0.0163038		362	0.00488552		2.81843	5.54115		3.83776	5.2061
361	0.0167925		361	0.00501102		2.8351	5.5402		3.85443	5.20991
360	0.0173799		360	0.00502064		2.85176	5.54123		3.87109	5.20762
359	0.0179099		359	0.00512386		2.86843	5.55626		3.88776	5.20293
358	0.0185888		358	0.00554764		2.8851	5.56926		3.90443	5.19679
357	0.0193818		357	0.00574095		2.90176	5.57384		3.92109	5.20499
356	0.0197508		356	0.00557048		2.91843	5.5733		3.93776	5.20129
355	0.020328		355	0.00569333		2.9351	5.56968		3.95443	5.20125
354	0.0208923		354	0.00567517		2.95176	5.57426		3.97109	5.19736
353	0.021289		353	0.00599951		2.96843	5.56648		3.98776	5.19084
352	0.0217556		352	0.00602407		2.9851	5.56377		4.00443	5.18703
351	0.0222067		351	0.00604187		3.00176	5.54115		4.02109	5.1871
350	0.0232178		350	0.00630367		3.01843	5.52392		4.03776	5.19023
349	0.0233971		349	0.00656901		3.0351	5.51217		4.05443	5.1876
348	0.0238564		348	0.00659027		3.05176	5.50329		4.07109	5.19447
347	0.0243283		347	0.00695244		3.06843	5.51095		4.08776	5.19324
346	0.0248067		346	0.00709644		3.0851	5.52701		4.10443	5.18527
345	0.0249407		345	0.00698637		3.10176	5.53231		4.12109	5.18909
344	0.0254625		344	0.00739913		3.11843	5.5325		4.13776	5.1844
343	0.0258981		343	0.00713847		3.1351	5.51522		4.15443	5.18764
342	0.0262359		342	0.0076195		3.15176	5.5079		4.17109	5.1873
341	0.0265835		341	0.00764785		3.1671	5.55832		4.18776	5.17997
340	0.0266267		340	0.00721975		3.16771	5.60862		4.20443	5.17643
339	0.0266334		339	0.0077116		3.18438	5.63928		4.22109	5.18466
338	0.0268213		338	0.00746384		3.20105	5.6172		4.23776	5.18585
337	0.0271435		337	0.00779613		3.21771	5.59943		4.25443	5.18425
336	0.0273185		336	0.00798293		3.23438	5.5955		4.27109	5.19019
335	0.0271405		335	0.00779391		3.25105	5.59416		4.28776	5.18661
334	0.0276579		334	0.00841011		3.26771	5.58982		4.30443	5.18642
333	0.0271271		333	0.00837149		3.28438	5.58493		4.32109	5.18604
332	0.0270861		332	0.00831333		3.30105	5.57796		4.33776	5.19187
331	0.0269225		331	0.00797147		3.31771	5.57757		4.35443	5.19271
330	0.026921		330	0.00801332		3.33438	5.57529		4.37109	5.1855
329	0.0261844		329	0.00776983		3.35105	5.56804		4.38776	5.18302
328	0.0261594		328	0.00785702		3.36771	5.55084		4.40443	5.17544
327	0.0257255		327	0.0078633		3.38438	5.54421		4.42109	5.17784
326	0.0253707		326	0.00787446		3.40105	5.53021		4.43776	5.18283
325	0.0250077		325	0.00796387		3.41771	5.54142		4.45443	5.18043
324	0.024847		324	0.0078349		3.43438	5.54626		4.47109	5.18047
323	0.0239143		323	0.00754581		3.45105	5.55115		4.48776	5.18447
322	0.024227		322	0.00756823		3.46771	5.54199		4.50443	5.17856
321	0.0236575		321	0.0078818		3.48438	5.54939		4.52109	5.17677
320	0.0233425		320	0.00751308		3.50105	5.53509		4.53776	5.1757
319	0.0220679		319	0.00717651		3.51771	5.52087		4.55443	5.16369
318	0.0217086		318	0.00712995		3.53438	5.51614		4.57109	5.16624
317	0.021072		317	0.00708836		3.55105	5.51904		4.58776	5.16823
316	0.020335		316	0.0069183		3.56771	5.50222		4.60443	5.14748
315	0.0198713		315	0.00665245		3.58438	5.48163		4.62109	5.14649
314	0.0190949		314	0.00664605		3.59536	5.53174		4.63776	5.14512
313	0.0187439		313	0.00659963		3.61203	5.5476		4.65443	5.14569
312	0.0183532		312	0.00653414		3.62869	5.58173		4.67109	5.13509
311	0.0174907		311	0.00620922		3.64536	5.58692		4.68776	5.12651
310	0.0166973		310	0.00607049		3.66203	5.56518		4.70443	5.12582
309	0.0161948		309	0.00546306		3.67869	5.55199		4.72109	5.1177
308	0.015434		308	0.00575806		3.69536	5.52563		4.73776	5.12136
307	0.01521		307	0.00560859		3.71203	5.48441		4.75443	5.11838
306	0.0143949		306	0.00511016		3.72869	5.47148		4.77109	5.12529
305	0.0134248		305	0.00488848		3.74536	5.45646		4.78776	5.1246
304	0.0131507		304	0.00449867		3.76203	5.41352		4.80443	5.11797
303	0.0123955		303	0.00482149		3.77396	5.36314		4.82109	5.12227
302	0.0125387		302	0.00450098		3.78456	5.3131		4.83776	5.12113
301	0.0118163		301	0.00425083		3.80123	5.27131		4.85443	5.11694
300	0.0115454		300	0.00375825		3.81012	5.22124		4.87109	5.10641
299	0.0107734		299	0.00407551		3.81783	5.17113		4.88776	5.10576
298	0.0108022		298	0.0042784		3.83259	5.12083		4.90443	5.10061
297	0.0101377		297	0.00334565		3.84926	5.09459		4.92109	5.10187
296	0.00969652		296	0.00336209		3.86032	5.04452		4.93776	5.10767
295	0.00916911		295	0.00321497		3.8674	4.99437		4.95443	5.10355
294	0.00983504		294	0.00360071		3.88406	4.96523		4.97109	5.10896
293	0.00929749		293	0.00298531		3.90073	4.91993		4.98776	5.09985
292	0.00925036		292	0.0032302		3.91179	4.86986		5.00443	5.09871
291	0.00951182		291	0.00314014		3.9192	4.81963		5.02109	5.09375
290	0.00932102		290	0.00341163		3.9265	4.76956		5.03776	5.07979
289	0.00875305		289	0.00275207		3.93919	4.71941		5.05443	5.07663
288	0.0096976		288	0.00381443		3.94665	4.6693		5.07109	5.08128
287	0.00998362		287	0.00319982		3.96331	4.66617		5.08776	5.08242
286	0.0104649		286	0.00369634		3.97998	4.62247		5.10443	5.0783
285	0.0107944		285	0.00346064		3.99059	4.57221		5.12109	5.07449
284	0.0106223		284	0.00379503		3.9991	4.5221		5.13776	5.07011
283	0.011583		283	0.00338384		4.00479	4.57274		5.15443	5.06355
282	0.0113404		282	0.0036107		4.00629	4.62289		5.17109	5.07293
281	0.0120979		281	0.0034122		4.00972	4.67304		5.18776	5.06789
280	0.0132434		280	0.00435962		4.02638	4.66888		5.20443	5.05649
279	0.0133811		279	0.00408838		4.03705	4.61873		5.22109	5.04612
278	0.0137059		278	0.00369177		4.05372	4.64116		5.23776	5.04188
277	0.0147333		277	0.00409562		4.07039	4.65073		5.25443	5.03658
276	0.0161305		276	0.00402945		4.08705	4.60611		5.27109	5.03327
275	0.0165171		275	0.0038367		4.10372	4.61507		5.28776	5.04444
274	0.0179281		274	0.00480339		4.11372	4.56492		5.30443	5.04188
273	0.0187003		273	0.00481294		4.13038	4.52069		5.32109	5.03075
272	0.0195921		272	0.00484561		4.14705	4.48698		5.33776	5.02835
271	0.0206129		271	0.00495303		4.16372	4.45696		5.35443	5.03048
270	0.0226975		270	0.00654161		4.17298	4.40689		5.37109	5.02286
269	0.0228439		269	0.00525628		4.18588	4.3567		5.38776	5.01321
268	0.0247996		268	0.00564414		4.19665	4.30659		5.40443	5.0182
267	0.0273573		267	0.00689502		4.21331	4.3064		5.42109	5.00432
266	0.0274373		266	0.00596792		4.22998	4.33382		5.43776	5.0089
265	0.0297985		265	0.00674642		4.24665	4.36151		5.45443	5.00722
264	0.0311019		264	0.00732773		4.26331	4.33234		5.47109	5.0015
263	0.0324952		263	0.00796705		4.27998	4.30156		5.48776	4.99044
262	0.0354548		262	0.00887445		4.29665	4.31216		5.50443	4.98834
261	0.0361324		261	0.00827743		4.31331	4.30026		5.52109	4.9806
260	0.0382708		260	0.00890155		4.32879	4.25015		5.53776	4.97522
259	0.0398099		259	0.00747732		4.34545	4.20569		5.55443	4.97663
258	0.042927		258	0.00874794		4.36212	4.16774		5.57109	4.98838
257	0.0437639		257	0.0102535		4.37879	4.1354		5.58776	4.97736
256	0.0468549		256	0.0101474		4.39545	4.11615		5.60443	4.97244
255	0.0462107		255	0.0101306		4.41212	4.15699		5.62109	4.96756
254	0.048858		254	0.0101445		4.42879	4.16618		5.63776	4.95715
253	0.0516301		253	0.0109751		4.43884	4.21644		5.65443	4.96569
252	0.0542103		252	0.0111522		4.45551	4.22865		5.67109	4.96611
251	0.0550761		251	0.0106563		4.47218	4.25999		5.68776	4.96519
250	0.0561664		250	0.0133384		4.4868	4.31007		5.70443	4.96249
						4.4933	4.36014		5.72109	4.95154
						4.50069	4.41036		5.73776	4.96222
						4.50727	4.46051		5.75443	4.9523
						4.51331	4.5107		5.77109	4.94559
						4.5204	4.56084		5.78776	4.94677
						4.52463	4.61095		5.80443	4.94361
						4.52661	4.66099		5.82109	4.94636
						4.53089	4.7111		5.83776	4.93774
						4.53613	4.76117		5.85443	4.95349
						4.54205	4.81124		5.87109	4.94472
						4.55191	4.86139		5.88776	4.94807
						4.55769	4.91146		5.90443	4.94327
						4.56169	4.96157		5.92109	4.95021
						4.56513	5.01176		5.93776	4.94525
						4.56902	5.06179		5.95443	4.93682
						4.57415	5.11198		5.97109	4.93064
						4.57923	5.16228		5.98776	4.93061
						4.58554	5.21243		6.00443	4.92897
						4.59268	5.2625		6.02109	4.92653
						4.6002	5.31253		6.03776	4.92107
						4.6093	5.36268		6.05443	4.91375
						4.62016	5.41283		6.07109	4.91814
						4.63334	5.46305		6.08776	4.90654
						4.65001	5.49185		6.10443	4.90811
						4.66667	5.48361		6.12109	4.90689
						4.68334	5.48975		6.13776	4.89682
						4.70001	5.47404		6.15443	4.89945
						4.71667	5.48429		6.17109	4.89861
						4.73334	5.48769		6.18776	4.90086
						4.75001	5.48712		6.20443	4.89823
						4.76667	5.48487		6.22109	4.89148
						4.78334	5.49242		6.23776	4.88255
						4.80001	5.50622		6.25443	4.88412
						4.81667	5.50988		6.27109	4.88069
						4.83334	5.55382		6.28776	4.87073
						4.85001	5.57304		6.30443	4.86478
						4.86667	5.5931		6.32109	4.87466
						4.88334	5.59447		6.33776	4.86982
						4.90001	5.59378		6.35443	4.86619
						4.91667	5.58959		6.37109	4.86284
						4.93334	5.61659		6.38776	4.85857
						4.95001	5.59737		6.40443	4.85224
						4.96667	5.59756		6.41191	4.90395
						4.98334	5.58772		6.42858	4.90303
						5.00001	5.58131		6.44525	4.89808
						5.01667	5.58059		6.46191	4.89441
						5.03334	5.5926		6.47858	4.8935
						5.05001	5.59653		6.49525	4.88736
						5.06667	5.59237		6.51191	4.88705
						5.08334	5.58188		6.52858	4.88461
						5.10001	5.57464		6.54525	4.8898
						5.11667	5.56995		6.56191	4.89872
						5.13334	5.55912		6.57858	4.88683
						5.15001	5.54783		6.59525	4.8829
						5.16667	5.53909		6.61191	4.88069
						5.18334	5.5246		6.62858	4.87798
						5.20001	5.52785		6.64525	4.87493
						5.21667	5.52994		6.66191	4.86867
						5.23334	5.51171		6.67858	4.86886
						5.25001	5.49085		6.69525	4.86017
						5.26667	5.50943		6.71191	4.86383
						5.28334	5.51732		6.72858	4.85453
						5.30001	5.50336		6.74525	4.85906
						5.31667	5.49917		6.76191	4.85967
						5.33334	5.49737		6.77858	4.86002
						5.35001	5.47762		6.79525	4.8559
						5.36667	5.46225		6.81191	4.8612
						5.38334	5.45356		6.82858	4.86322
						5.40001	5.4645		6.84525	4.85407
						5.41667	5.46637		6.86191	4.8554
						5.43334	5.49737		6.87858	4.85834
						5.45001	5.47758		6.89525	4.85704
						5.46667	5.47079		6.91191	4.84919
						5.48334	5.48498		6.92858	4.84873
						5.50001	5.48258		6.94525	4.84312
						5.51667	5.45764		6.96191	4.83725
						5.53334	5.46546		6.97858	4.83309
						5.55001	5.47796		6.99525	4.83466
						5.55377	5.52849		7.01191	4.82821
						5.55654	5.57872		7.02858	4.82646
						5.55933	5.6289		7.04525	4.8255
						5.5648	5.67898		7.06191	4.82405
						5.58147	5.70506		7.07858	4.81586
						5.59813	5.73183		7.09525	4.81795
						5.6148	5.73443		7.11191	4.80892
						5.63147	5.75795		7.12858	4.8035
						5.64813	5.76211		7.14525	4.80953
						5.6648	5.75883		7.16191	4.80281
						5.68147	5.74899		7.17858	4.80205
						5.69813	5.73652		7.19525	4.79835
						5.7148	5.73858		7.21191	4.80117
						5.73147	5.76493		7.22858	4.80281
						5.74813	5.7575		7.24525	4.78905
						5.7648	5.77508		7.26191	4.78622
						5.78147	5.77012		7.27858	4.77986
						5.79813	5.75265		7.29525	4.77738
						5.8148	5.74754		7.31191	4.77246
						5.83147	5.77363		7.32858	4.77871
						5.84813	5.77496		7.34525	4.76964
						5.8648	5.77828		7.36191	4.7688
						5.88147	5.77779		7.37858	4.76186
						5.89813	5.77397		7.39525	4.76086
						5.9148	5.75483		7.41191	4.76433
						5.93147	5.73919		7.42858	4.76487
						5.94813	5.7525		7.44525	4.76853
						5.9648	5.74983		7.46191	4.76235
						5.98147	5.73973		7.47858	4.76624
						5.99813	5.74118		7.49525	4.76628
						6.0148	5.75021		7.51191	4.7553
						6.03147	5.73351		7.52858	4.75293
						6.04813	5.72314		7.54525	4.74637
						6.0648	5.71814		7.56191	4.75137
						6.08147	5.72752		7.57858	4.74866
						6.09813	5.71311		7.59525	4.74878
						6.1148	5.69938		7.61191	4.75091
						6.13147	5.68649		7.62858	4.74561
						6.14813	5.66693		7.64525	4.74687
						6.1648	5.6805		7.66191	4.73836
						6.18147	5.66094		7.67858	4.73863
						6.19813	5.64706		7.69525	4.7418
						6.2148	5.61182		7.71191	4.73436
						6.23147	5.58062		7.72858	4.73428
						6.24813	5.53418		7.74525	4.73337
						6.2648	5.49676		7.76191	4.73398
						6.28147	5.47182		7.77858	4.72864
						6.29813	5.45955		7.79525	4.72189
						6.3148	5.4756		7.81191	4.72288
						6.3306	5.42557		7.82858	4.71796
						6.34727	5.39445		7.84525	4.72208
						6.36394	5.35734		7.86191	4.7156
						6.3806	5.34285		7.87858	4.71483
						6.39727	5.33431		7.89525	4.71891
						6.41394	5.28588		7.91191	4.71483
						6.4306	5.26559		7.92858	4.70911
						6.44727	5.23031		7.94525	4.70591
						6.46394	5.20633		7.96191	4.71091
						6.4806	5.15789		7.97858	4.70267
						6.49628	5.10786		7.99525	4.69424
						6.51295	5.09199		8.01191	4.69786
						6.52962	5.05554		8.02858	4.68742
						6.54628	5.08784		8.04525	4.68803
						6.56295	5.06881		8.06191	4.67956
						6.57962	5.04082		8.07858	4.67914
						6.59628	5.05573		8.09525	4.67483
						6.61295	5.09463		8.11191	4.6701
						6.62962	5.08673		8.12858	4.66926
						6.64628	5.08734		8.14525	4.66778
						6.66295	5.06233		8.16191	4.66156
						6.67962	5.05508		8.17858	4.66518
						6.69628	5.07049		8.19525	4.66675
						6.70308	5.12071		8.21191	4.65977
						6.71975	5.1119		8.22858	4.66125
						6.73505	5.16201		8.24525	4.65229
						6.75172	5.20797		8.26191	4.65248
						6.76718	5.15789		8.27858	4.64939
						6.78385	5.15896		8.29525	4.6457
						6.80052	5.19031		8.31191	4.6428
						6.81718	5.19248		8.32858	4.6439
						6.8282	5.24263		8.34525	4.64184
						6.83807	5.29266		8.36191	4.63136
						6.85058	5.34289		8.37858	4.62804
						6.86272	5.39338		8.39525	4.62041
						6.87939	5.43682		8.41191	4.61019
						6.89606	5.47613		8.42858	4.61877
						6.91272	5.51282		8.44525	4.60596
						6.92939	5.53322		8.46191	4.60615
						6.94606	5.55134		8.47858	4.59883
						6.96272	5.59714		8.49525	4.58941
						6.97939	5.62738		8.51191	4.58903
						6.99606	5.64645		8.52858	4.58628
						7.01272	5.65663		8.54525	4.59246
						7.02939	5.67459		8.56191	4.58106
						7.04606	5.66959		8.57858	4.58102
						7.06272	5.66185		8.59525	4.57457
						7.07939	5.67341		8.61191	4.56897
						7.09606	5.67509		8.62858	4.56344
						7.11272	5.69026		8.6439	4.61412
						7.12939	5.66879		8.66057	4.60764
						7.14606	5.67493		8.67724	4.60283
						7.16272	5.67047		8.6939	4.6018
						7.17939	5.67036		8.71057	4.59734
						7.19606	5.66612		8.72724	4.58117
						7.21272	5.67108		8.7439	4.57595
						7.22939	5.66468		8.76057	4.59284
						7.24606	5.68073		8.77724	4.58506
						7.26272	5.68599		8.7939	4.58182
						7.27939	5.67818		8.81057	4.58155
						7.29606	5.71639		8.82724	4.5737
						7.31272	5.70773		8.8439	4.56912
						7.32939	5.71471		8.86057	4.56012
						7.34606	5.72138		8.87724	4.56778
						7.36272	5.70819		8.8939	4.5637
						7.37939	5.69133		8.91057	4.5539
						7.39606	5.68111		8.92724	4.54323
						7.41272	5.66696		8.9439	4.56138
						7.42939	5.67085		8.96057	4.55657
						7.44606	5.6569		8.97724	4.55131
						7.46272	5.64744		8.9939	4.55066
						7.47939	5.64134		9.01057	4.54948
						7.49606	5.66754		9.02724	4.54982
						7.51272	5.66571		9.0439	4.54452
						7.52939	5.65533		9.06057	4.53766
						7.54606	5.64721		9.07724	4.53503
						7.56272	5.62791		9.0939	4.53278
						7.57939	5.64061		9.11057	4.53598
						7.59606	5.64164		9.12724	4.53522
						7.61272	5.62868		9.1439	4.52523
						7.62939	5.67295		9.16057	4.52664
						7.64606	5.67287		9.17724	4.52011
						7.66272	5.65377		9.19023	4.57053
						7.67939	5.62711		9.19111	4.62102
						7.69606	5.61212		9.19132	4.67117
						7.71272	5.62875		9.19142	4.72349
						7.72939	5.62597		9.1915	4.77471
						7.74606	5.62765		9.19195	4.82478
						7.76272	5.61815		9.20861	4.8342
						7.77939	5.59126		9.22528	4.83172
						7.79606	5.57712		9.24195	4.82657
						7.81272	5.57818		9.25861	4.83225
						7.82939	5.5852		9.27528	4.82413
						7.84606	5.58593		9.29195	4.82303
						7.86272	5.57635		9.30861	4.81094
						7.87939	5.58066		9.32528	4.80491
						7.89606	5.57018		9.34195	4.80583
						7.91272	5.56198		9.35861	4.79355
						7.92939	5.54588		9.37528	4.78767
						7.94606	5.52396		9.39195	4.78874
						7.96272	5.50996		9.40861	4.77696
						7.97939	5.48216		9.42528	4.76689
						7.99606	5.45752		9.44195	4.76334
						8.01272	5.43819		9.45861	4.767
						8.02939	5.41081		9.47528	4.76064
						8.03096	5.4613		9.49195	4.76319
						8.04322	5.51152		9.50861	4.75228
						8.05989	5.55568		9.52057	4.80358
						8.07655	5.54035		9.53723	4.7945
						8.09322	5.51469		9.5539	4.79297
						8.10989	5.49177		9.57057	4.78028
						8.12655	5.51518		9.58723	4.777
						8.14322	5.5108		9.6039	4.7818
						8.15989	5.47709		9.62057	4.77448
						8.17655	5.49608		9.63723	4.77684
						8.19322	5.50988		9.6539	4.77368
						8.20989	5.52575		9.67057	4.77124
						8.22655	5.51198		9.68723	4.76517
						8.24322	5.50199		9.7039	4.77093
						8.25989	5.49387		9.72057	4.76681
						8.27655	5.47564		9.73723	4.76548
						8.29322	5.47812		9.7539	4.76189
						8.30989	5.49246		9.77057	4.75884
						8.32655	5.47129		9.78723	4.75648
						8.34076	5.42122		9.8039	4.75247
						8.35743	5.40535		9.82057	4.75564
						8.37409	5.38907		9.83723	4.74736
						8.39076	5.35288		9.8539	4.74248
						8.40743	5.37839		9.87057	4.74523
						8.42409	5.35162		9.88723	4.73554
						8.44076	5.3411		9.9039	4.736
						8.45743	5.31574		9.92057	4.72887
						8.47409	5.30982		9.93723	4.72311
						8.49076	5.32027		9.9539	4.72326
						8.50743	5.28618		9.97057	4.72124
						8.52409	5.27665		9.98723	4.72078
						8.54076	5.30677		10.0039	4.71541
						8.55743	5.26048		10.0206	4.7103
						8.57409	5.22802		10.0372	4.71689
						8.59076	5.20865		10.0539	4.70999
						8.60743	5.24873		10.0706	4.70061
						8.62303	5.29877		10.0872	4.70141
						8.63969	5.2731		10.1039	4.69806
						8.65636	5.26479		10.1206	4.69378
						8.67303	5.27238		10.1372	4.69115
						8.68969	5.28229		10.1539	4.68845
						8.70636	5.29659		10.1706	4.68253
						8.72303	5.3181		10.1872	4.68822
						8.73969	5.33568		10.2039	4.67849
						8.75636	5.32306		10.2206	4.67903
						8.77303	5.31009		10.2372	4.68429
						8.78096	5.36013		10.2539	4.67552
						8.79599	5.41058		10.2706	4.67186
						8.81266	5.44475		10.2872	4.66
						8.82933	5.46343		10.3039	4.68875
						8.84599	5.46359		10.3206	4.69253
						8.86266	5.49238		10.3372	4.68326
						8.87933	5.50576		10.3539	4.67742
						8.89599	5.50611		10.3706	4.66968
						8.91266	5.52437		10.3872	4.67643
						8.92933	5.54806		10.4039	4.67193
						8.94599	5.57498		10.4206	4.66755
						8.96266	5.60293		10.4372	4.66301
						8.96463	5.65339		10.4539	4.66045
						8.9813	5.67753		10.4706	4.65561
						8.99797	5.67581		10.4872	4.65332
						9.01463	5.68687		10.5039	4.64779
						9.02458	5.73706		10.5206	4.64955
						9.04125	5.74941		10.5372	4.64947
						9.05791	5.75605		10.5539	4.64428
						9.07458	5.7427		10.5706	4.64585
						9.09125	5.73221		10.5872	4.64261
						9.10791	5.72001		10.6039	4.64005
						9.12458	5.7099		10.6206	4.63288
						9.14125	5.73431		10.6372	4.63364
						9.15791	5.73187		10.6539	4.62449
						9.17458	5.74812		10.6706	4.63174
						9.19125	5.73534		10.6872	4.63258
						9.20791	5.74953		10.7039	4.62423
						9.22458	5.73454		10.7206	4.61549
						9.24125	5.73515		10.7372	4.61534
						9.25791	5.71856		10.7539	4.61469
						9.27458	5.72394		10.7706	4.61206
						9.29125	5.71883		10.7872	4.60989
						9.30791	5.71166		10.8039	4.60443
						9.32458	5.69793		10.8206	4.60001
						9.34125	5.69968		10.8372	4.5989
						9.35791	5.68645		10.8539	4.59803
						9.37458	5.68691		10.8706	4.59177
						9.39125	5.67699		10.8872	4.58922
						9.40791	5.67013		10.9039	4.58319
						9.42458	5.6461		10.9206	4.58704
						9.44125	5.63295		10.9372	4.583
						9.45791	5.59721		10.9539	4.57061
						9.47458	5.59557		10.9706	4.569
						9.49125	5.58352		10.9872	4.56881
						9.50791	5.56514		11.0039	4.57145
						9.52458	5.59443		11.0206	4.56389
						9.54125	5.57891		11.0372	4.55737
						9.55791	5.5505		11.0539	4.55429
						9.57458	5.55801		11.0706	4.55398
						9.59125	5.5407		11.0872	4.54715
						9.60791	5.55031		11.1039	4.54589
						9.62458	5.5148		11.1206	4.54414
						9.6407	5.46446		11.1372	4.53045
						9.65536	5.41443		11.1539	4.52484
						9.67202	5.37752		11.1706	4.52202
						9.68869	5.38327		11.1872	4.51535
						9.70536	5.35216		11.2039	4.52156
						9.72202	5.33011		11.2206	4.52176
						9.73869	5.29735		11.2372	4.51207
						9.75536	5.25468		11.2539	4.50955
						9.77202	5.21716		11.2706	4.50105
						9.78869	5.1685		11.2872	4.49601
						9.80536	5.13597		11.3039	4.49132
						9.82202	5.1577		11.3206	4.48915
						9.83869	5.19183		11.3372	4.48515
						9.85536	5.22036		11.3539	4.47664
						9.87202	5.20156		11.3706	4.47855
						9.88869	5.17944		11.3872	4.48278
						9.90536	5.17101		11.4039	4.47077
						9.92202	5.2053		11.4206	4.47828
						9.93869	5.19534		11.4372	4.47805
						9.95196	5.14531		11.4539	4.47176
						9.96863	5.11125		11.4706	4.46776
						9.9853	5.14634		11.4872	4.4639
						10.002	5.09966		11.5039	4.45712
						10.0186	5.13574		11.5206	4.44991
						10.0353	5.14645		11.5372	4.48873
						10.052	5.14554		11.5539	4.48003
						10.0686	5.16758		11.5706	4.47515
						10.0853	5.15698		11.5872	4.46913
						10.102	5.16373		11.6039	4.45792
						10.1186	5.18886		11.6206	4.45845
						10.1353	5.2096		11.6372	4.46623
						10.152	5.22921		11.6539	4.46154
						10.1686	5.22509		11.6706	4.4512
						10.1853	5.24198		11.6872	4.45605
						10.202	5.26052		11.7039	4.45201
						10.2186	5.27024		11.7206	4.45052
						10.2353	5.30121		11.7372	4.4398
						10.2472	5.35147		11.7539	4.43492
						10.2639	5.36699		11.7706	4.42665
						10.2805	5.38758		11.7872	4.43713
						10.2972	5.41306		11.8039	4.44728
						10.3139	5.42202		11.8206	4.46276
						10.3305	5.41771		11.8372	4.45303
						10.3472	5.44635		11.8539	4.45056
						10.3639	5.47221		11.8706	4.44266
						10.3749	5.52232		11.8872	4.44388
						10.3903	5.57235		11.9039	4.43881
						10.4069	5.58749		11.9206	4.43709
						10.4236	5.5852		11.9372	4.43809
						10.4403	5.58909		11.9539	4.43336
						10.4569	5.58699		11.9706	4.43103
						10.4736	5.56537		11.9872	4.42924
						10.4903	5.56445		12.0039	4.41871
						10.5069	5.56873		12.0206	4.42245
						10.5236	5.58265		12.0372	4.41715
						10.5403	5.58539		12.0539	4.41273
						10.5569	5.58425		12.0706	4.41795
						10.5736	5.60404		12.0872	4.41128
						10.5903	5.60591		12.1039	4.4128
						10.6069	5.60171		12.1206	4.40922
						10.6236	5.58459		12.1372	4.3977
						10.6403	5.57273		12.1539	4.40273
						10.6569	5.57891		12.1706	4.39335
						10.6736	5.56335		12.1872	4.39469
						10.6903	5.5574		12.2039	4.38859
						10.7069	5.56724		12.2206	4.38233
						10.7236	5.54703		12.2372	4.37436
						10.7403	5.53765		12.2539	4.37497
						10.7569	5.54787		12.2706	4.37059
						10.7736	5.54501		12.2872	4.37364
						10.7903	5.52693		12.3039	4.36609
						10.8069	5.51659		12.3206	4.36006
						10.8236	5.51339		12.3372	4.35728
						10.8403	5.53177		12.3539	4.35945
						10.8569	5.51267		12.3706	4.3522
						10.8736	5.4915		12.3872	4.34889
						10.8903	5.47556		12.4039	4.34847
						10.9069	5.45207		12.4206	4.34904
						10.9236	5.43853		12.4372	4.34648
						10.9403	5.42129		12.4539	4.33691
						10.9569	5.42686		12.4706	4.33798
						10.9736	5.4023		12.4872	4.33024
						10.9903	5.41809		12.5039	4.32704
						11.0069	5.40146		12.5206	4.32196
						11.0236	5.3835		12.5372	4.32662
						11.0403	5.40593		12.5539	4.31765
						11.0569	5.3861		12.5706	4.31701
						11.0736	5.37088		12.5872	4.31472
						11.0903	5.3631		12.6039	4.30415
						11.1069	5.38549		12.6206	4.30297
						11.1236	5.3782		12.6372	4.29321
						11.1403	5.37855		12.6539	4.29382
						11.1569	5.38503		12.6706	4.30396
						11.1736	5.38019		12.6872	4.29992
						11.1903	5.35181		12.7039	4.29695
						11.2069	5.33682		12.7206	4.29374
						11.2236	5.35402		12.7372	4.29306
						11.2403	5.33751		12.7539	4.2881
						11.2569	5.32386		12.7706	4.29062
						11.2736	5.31547		12.7872	4.28417
						11.2903	5.31047		12.8039	4.27593
						11.3069	5.2866		12.8206	4.27197
						11.3236	5.27268		12.8372	4.27639
						11.3403	5.26155		12.8539	4.26915
						11.3569	5.23756		12.8706	4.26449
						11.3736	5.19797		12.8872	4.29714
						11.3903	5.16064		12.9039	4.29191
						11.4069	5.145		12.9206	4.28661
						11.4236	5.14733		12.9372	4.28829
						11.4403	5.12014		12.9539	4.28303
						11.4569	5.09955		12.9706	4.27593
						11.4736	5.1034		12.9872	4.27174
						11.4903	5.11858		13.0039	4.26991
						11.5069	5.10336		13.0206	4.26167
						11.5236	5.09264		13.0372	4.25721
						11.5403	5.09158		13.0539	4.25938
						11.5569	5.08185		13.0706	4.25332
						11.5736	5.09047		13.0872	4.24596
						11.5903	5.07811		13.1039	4.24985
						11.6069	5.03292		13.1206	4.26957
						11.6236	4.98457		13.1372	4.26262
						11.6403	4.95066		13.1539	4.26293
						11.6569	4.9634		13.1706	4.25999
						11.6736	4.93369		13.1872	4.25393
						11.6903	4.89266		13.2039	4.25973
						11.7069	4.89819		13.2206	4.2561
						11.7235	4.94861		13.2372	4.25439
						11.7297	4.99872		13.2539	4.24973
						11.7464	5.02122		13.2706	4.24493
						11.7584	5.07159		13.2872	4.24031
						11.775	5.08765		13.3039	4.24371
						11.7917	5.09188		13.3206	4.24279
						11.8084	5.1124		13.3372	4.23913
						11.825	5.07994		13.3539	4.2344
						11.8417	5.10355		13.3706	4.22666
						11.8584	5.10504		13.3872	4.23223
						11.875	5.12601		13.4039	4.22518
						11.8917	5.15564		13.4206	4.22007
						11.9084	5.17246		13.4372	4.21762
						11.925	5.17052		13.4539	4.22178
						11.9417	5.18318		13.4706	4.22106
						11.9584	5.22242		13.4872	4.21926
						11.975	5.2347		13.5039	4.21858
						11.9917	5.24396		13.5206	4.21705
						12.0084	5.25506		13.5372	4.22014
						12.025	5.27199		13.5539	4.21679
						12.0417	5.30357		13.5598	4.26785
						12.0584	5.33332		13.5601	4.31788
						12.075	5.34853		13.5602	4.36879
						12.0917	5.3729		13.5603	4.41894
						12.1084	5.38263		13.5605	4.46951
						12.125	5.38377		13.5772	4.48949
						12.1417	5.36516		13.5939	4.497
						12.1584	5.36752		13.6105	4.49201
						12.175	5.35235		13.6272	4.48972
						12.1917	5.37671		13.6439	4.48598
						12.2073	5.4269		13.6605	4.48084
						12.2239	5.415		13.6772	4.47241
						12.2406	5.41111		13.6939	4.47611
						12.2573	5.40215		13.7105	4.47191
						12.2739	5.40036		13.7272	4.46543
						12.2906	5.39635		13.7439	4.46142
						12.3073	5.36993		13.7605	4.45288
						12.3239	5.35208		13.7772	4.45082
						12.3406	5.34514		13.7939	4.45044
						12.3573	5.32519		13.8105	4.44121
						12.3739	5.31947		13.8272	4.457
						12.3906	5.31924		13.8439	4.4636
						12.4073	5.29369		13.8605	4.45956
						12.4239	5.28061		13.8772	4.44918
						12.4406	5.26666		13.8939	4.4464
						12.4573	5.26486		13.9105	4.44354
						12.4739	5.24313		13.9272	4.44823
						12.4906	5.21052		13.9439	4.44358
						12.5073	5.20442		13.9605	4.44182
						12.5239	5.22188		13.9772	4.44255
						12.5406	5.1987		13.9939	4.4398
						12.5573	5.19874		14.0105	4.43542
						12.5739	5.22188		14.0272	4.43549
						12.5906	5.22745		14.0439	4.43156
						12.6073	5.20549		14.0605	4.42756
						12.6239	5.21853		14.0772	4.45296
						12.6406	5.21098		14.0939	4.45242
						12.6573	5.24133		14.1105	4.45078
						12.6739	5.22024		14.1272	4.44106
						12.6906	5.22082		14.1439	4.43927
						12.7073	5.21132		14.1605	4.44095
						12.7239	5.23062		14.1772	4.43892
						12.7406	5.20346		14.1939	4.43568
						12.7573	5.18695		14.2105	4.4305
						12.7739	5.16098		14.2272	4.42775
						12.7906	5.15164		14.2439	4.42623
						12.8073	5.15698		14.2605	4.42737
						12.8239	5.14149		14.2772	4.42962
						12.8406	5.11907		14.2939	4.41906
						12.8573	5.13867		14.3105	4.41982
						12.8739	5.16175		14.3272	4.41711
						12.8906	5.15229		14.3439	4.40948
						12.9073	5.1487		14.3605	4.39965
						12.9239	5.15339		14.3772	4.40834
						12.9406	5.13768		14.3939	4.41025
						12.9573	5.10839		14.4105	4.40529
						12.9739	5.10733		14.4272	4.40659
						12.9906	5.07789		14.4439	4.39698
						13.0073	5.05378		14.4605	4.3911
						13.0239	5.03247		14.4772	4.39263
						13.0406	5.04257		14.4939	4.3874
						13.0573	5.0518		14.5105	4.38927
						13.0739	5.02724		14.5272	4.37997
						13.0906	5.04978		14.5439	4.37421
						13.1073	5.02667		14.5605	4.37364
						13.1239	5.02591		14.5772	4.36776
						13.1406	5.0158		14.5939	4.3731
						13.1573	4.97843		14.6105	4.37596
						13.1739	4.97591		14.6272	4.37776
						13.1906	4.99803		14.6439	4.36681
						13.2073	4.98266		14.6605	4.3649
						13.2239	4.95772		14.6772	4.36166
						13.2406	4.93011		14.6939	4.35682
						13.2431	4.98045		14.7105	4.35388
						13.2598	5.01847		14.7272	4.35064
						13.2764	5.00341		14.7439	4.34744
						13.2931	5.00585		14.7605	4.33855
						13.3098	5.00531		14.7772	4.33413
						13.3264	5.01553		14.7939	4.33283
						13.3431	4.99402		14.8105	4.32234
						13.3598	4.98331		14.8272	4.31601
						13.3764	4.94807		14.8439	4.31254
						13.3931	4.93442		14.8605	4.30934
						13.4098	4.9165		14.8772	4.30511
						13.4264	4.93907		14.8939	4.30892
						13.4431	4.93724		14.9105	4.30232
						13.4598	4.92786		14.9272	4.29672
						13.4764	4.90116		14.9439	4.29321
						13.4931	4.86341		14.9605	4.29329
						13.5098	4.82764		14.9772	4.291
						13.5264	4.80407		14.9939	4.28928
						13.5431	4.80121		15.0105	4.28207
						13.5598	4.81605		15.0272	4.29195
						13.5764	4.86192		15.0439	4.28398
						13.5931	4.86086		15.0605	4.28135
						13.6098	4.85109		15.0772	4.27536
						13.6264	4.82726		15.0939	4.27757
						13.6431	4.82451		15.1105	4.26957
						13.6598	4.80625		15.1272	4.26236
						13.6764	4.80182		15.1439	4.25969
						13.6931	4.78489		15.1605	4.25637
						13.7098	4.75629		15.1772	4.25915
						13.7264	4.72563		15.1939	4.25157
						13.743	4.67552		15.2105	4.25298
						13.7597	4.71495		15.2272	4.24966
						13.7763	4.69234		15.2439	4.24375
						13.793	4.67517		15.2605	4.2336
						13.8097	4.67803		15.2772	4.24192
						13.8263	4.67224		15.2939	4.23173
						13.843	4.67815		15.3105	4.22865
						13.8597	4.71934		15.3272	4.22689
						13.8763	4.69619		15.3439	4.24638
						13.893	4.71808		15.3605	4.24051
						13.9097	4.72281		15.3772	4.23627
						13.9263	4.69455		15.3939	4.23257
						13.943	4.66251		15.4105	4.22613
						13.9597	4.63448		15.4272	4.22784
						13.9763	4.61244		15.4439	4.223
						13.993	4.56843		15.4605	4.22071
						14.0097	4.58262		15.4772	4.21454
						14.0263	4.56367		15.4939	4.21019
						14.043	4.52759		15.5105	4.21412
						14.0597	4.52686		15.5272	4.20531
						14.0763	4.53911		15.5439	4.2108
						14.093	4.54753		15.5605	4.20759
						14.1049	4.59768		15.5772	4.2055
						14.1215	4.60992		15.5939	4.20466
						14.1382	4.65286		15.6105	4.20172
						14.1549	4.66061		15.6272	4.19265
						14.1676	4.71064		15.6439	4.19368
						14.1843	4.74778		15.6605	4.19368
						14.1894	4.79782		15.6772	4.1894
						14.206	4.80171		15.6939	4.18792
						14.2227	4.78676		15.7105	4.19001
						14.2394	4.78977		15.7272	4.18399
						14.256	4.77261		15.7439	4.18071
						14.2727	4.76998		15.7605	4.17072
						14.2894	4.79244		15.7772	4.16664
						14.306	4.80468		15.7939	4.16424
						14.3227	4.82539		15.8105	4.16317
						14.3394	4.87283		15.8272	4.15741
						14.3509	4.92309		15.8439	4.15165
						14.3676	4.96195		15.8605	4.14807
						14.3843	5.00139		15.8772	4.15188
						14.4009	5.02903		15.8939	4.14776
						14.4176	5.04639		15.9105	4.14807
						14.4343	5.06869		15.9272	4.14479
						14.4509	5.09791		15.9439	4.14566
						14.4676	5.10611		15.9605	4.14105
						14.4843	5.11102		15.9772	4.13224
						14.5009	5.11472		15.9939	4.12823
						14.5176	5.14119		16.0105	4.12614
						14.5343	5.13745		16.0272	4.12423
						14.5509	5.13608		16.0439	4.1203
						14.5676	5.13917		16.0605	4.11527
						14.5843	5.13021		16.0772	4.11767
						14.6009	5.14043		16.0939	4.11485
						14.6176	5.14085		16.1105	4.11191
						14.6343	5.15149		16.1272	4.10638
						14.6509	5.18382		16.1439	4.10661
						14.6676	5.21304		16.1605	4.10901
						14.6843	5.20697		16.1772	4.1023
						14.7009	5.21662		16.1939	4.09883
						14.7176	5.2101		16.2105	4.09872
						14.7343	5.20701		16.2272	4.09258
						14.7509	5.22932		16.2439	4.0941
						14.7676	5.22204		16.2605	4.09044
						14.7843	5.21857		16.2772	4.08735
						14.8009	5.21777		16.2939	4.08922
						14.8176	5.21498		16.3105	4.08076
						14.8343	5.25888		16.3272	4.0774
						14.8509	5.23851		16.3439	4.07389
						14.8676	5.24702		16.3605	4.10635
						14.8843	5.24591		16.3772	4.10226
						14.9009	5.28744		16.3939	4.09857
						14.9176	5.28035		16.4105	4.09681
						14.9343	5.28923		16.4272	4.09307
						14.9509	5.29221		16.4439	4.09063
						14.9676	5.30063		16.4605	4.08831
						14.9843	5.29587		16.4772	4.0811
						15.0009	5.29331		16.4939	4.08072
						15.0176	5.29053		16.5105	4.07115
						15.0343	5.2903		16.5272	4.06634
						15.0509	5.28504		16.5439	4.06035
						15.0676	5.27627		16.5605	4.05673
						15.0843	5.27161		16.5772	4.04285
						15.1009	5.27047		16.5939	4.02203
						15.1176	5.27272		16.6105	4.0266
						15.1343	5.2546		16.6272	4.02153
						15.1509	5.25773		16.6439	4.04743
						15.1676	5.24583		16.6605	4.04151
						15.1843	5.24728		16.6772	4.03503
						15.2009	5.23329		16.6939	4.05048
						15.2176	5.23565		16.7105	4.05166
						15.2343	5.23561		16.7272	4.05406
						15.2509	5.22696		16.7439	4.04987
						15.2676	5.20152		16.7605	4.04502
						15.2843	5.20507		16.7772	4.04201
						15.3009	5.20095		16.7939	4.03927
						15.3176	5.18245		16.8105	4.04197
						15.3343	5.18474		16.8272	4.04647
						15.3509	5.2032		16.8439	4.04849
						15.3676	5.19435		16.8605	4.0419
						15.3843	5.18516		16.8772	4.03938
						15.4009	5.18138		16.8939	4.0353
						15.4176	5.16323		16.9105	4.03534
						15.4343	5.17444		16.9272	4.03553
						15.4509	5.15885		16.9439	4.03457
						15.4676	5.1656		16.9605	4.03583
						15.4843	5.16175		16.9772	4.04075
						15.5009	5.15423		16.9939	4.03534
						15.5176	5.14191		17.0105	4.03858
						15.5343	5.13612		17.0272	4.04209
						15.5509	5.12681		17.0439	4.04914
						15.5676	5.1283		17.0605	4.04357
						15.5843	5.10847		17.0772	4.03991
						15.6009	5.10447		17.0939	4.04399
						15.6176	5.09768		17.1105	4.04403
						15.6343	5.1042		17.1195	4.09414
						15.6509	5.08822		17.1199	4.14456
						15.6676	5.07129		17.1201	4.19497
						15.6843	5.07872		17.1202	4.24554
						15.7009	5.06541		17.1203	4.29592
						15.7176	5.05047		17.137	4.30148
						15.7343	5.05584		17.1537	4.29626
						15.7509	5.07548		17.1703	4.29679
						15.7676	5.07205		17.187	4.29355
						15.7843	5.06149		17.2037	4.29451
						15.8009	5.07865		17.2203	4.29672
						15.8176	5.07014		17.237	4.29187
						15.8343	5.05756		17.2537	4.28631
						15.8509	5.05493		17.2703	4.27948
						15.8676	5.051		17.287	4.28242
						15.8843	5.03857		17.3037	4.28459
						15.9009	5.03502		17.3203	4.28566
						15.9176	5.03334		17.337	4.28127
						15.9343	5.04383		17.3537	4.28005
						15.9509	5.04185		17.3703	4.2778
						15.9676	5.02732		17.387	4.27082
						15.9843	5.01534		17.4037	4.27014
						16.0009	5.00539		17.4203	4.26552
						16.0176	4.99734		17.437	4.26026
						16.027	5.04776		17.4537	4.25862
						16.0437	5.05744		17.4703	4.25484
						16.0604	5.03102		17.487	4.24619
						16.077	5.02442		17.5037	4.2492
						16.0937	5.03327		17.5203	4.25507
						16.1104	5.06107		17.537	4.25069
						16.127	5.04257		17.5537	4.24886
						16.1437	5.0253		17.5703	4.24432
						16.1604	5.00825		17.587	4.24592
						16.177	4.99334		17.6037	4.24024
						16.1937	4.98064		17.6203	4.23456
						16.2104	4.96893		17.637	4.23318
						16.216	5.01897		17.6537	4.23418
						16.2327	5.00855		17.6703	4.22918
						16.2493	4.98148		17.687	4.22327
						16.266	4.97477		17.7037	4.22075
						16.2827	4.97515		17.7203	4.1862
						16.2993	4.96184		17.737	4.19146
						16.316	4.93945		17.7537	4.19512
						16.3327	4.93308		17.7703	4.18837
						16.3493	4.91733		17.787	4.18288
						16.366	4.95326		17.8037	4.17918
						16.3827	4.98281		17.8203	4.17362
						16.3993	5.00215		17.837	4.19501
						16.416	4.99521		17.8537	4.19734
						16.4327	4.96752		17.8703	4.19539
						16.4493	4.93705		17.887	4.18952
						16.466	4.92065		17.9037	4.19017
						16.4827	4.89739		17.9203	4.18376
						16.4993	4.86864		17.937	4.18174
						16.516	4.85826		17.9537	4.17793
						16.5327	4.84213		17.9703	4.17495
						16.5437	4.8922		17.987	4.16645
						16.5516	4.94231		18.0037	4.16275
						16.5683	4.93068		18.0203	4.15455
						16.585	4.92115		18.037	4.15421
						16.6007	4.871		18.0537	4.15005
						16.6174	4.84793		18.0703	4.14265
						16.634	4.82303		18.087	4.14215
						16.6507	4.79259		18.1037	4.14494
						16.6674	4.77707		18.1203	4.14074
						16.684	4.80182		18.137	4.13746
						16.7007	4.79576		18.1537	4.13781
						16.7174	4.79931		18.1703	4.13418
						16.734	4.80667		18.187	4.12892
						16.7507	4.82691		18.2037	4.12663
						16.7674	4.82566		18.2203	4.12114
						16.784	4.81894		18.237	4.12049
						16.8007	4.8514		18.2537	4.11733
						16.8174	4.85346		18.2703	4.11031
						16.834	4.86528		18.287	4.10501
						16.8507	4.87478		18.3037	4.10337
						16.8674	4.86841		18.3203	4.10024
						16.884	4.85399		18.337	4.09628
						16.9007	4.85826		18.3537	4.09452
						16.9174	4.89388		18.3703	4.0917
						16.934	4.92462		18.387	4.0901
						16.9507	4.91135		18.4037	4.08468
						16.9674	4.90673		18.4203	4.08099
						16.984	4.91112		18.437	4.0782
						17.0007	4.91261		18.4537	4.07465
						17.0174	4.90444		18.4703	4.0676
						17.034	4.91276		18.487	4.06676
						17.0507	4.95135		18.5037	4.06394
						17.0674	4.94674		18.5203	4.09559
						17.084	4.96264		18.537	4.09067
						17.1007	4.94815		18.5537	4.08739
						17.1174	4.95318		18.5703	4.08438
						17.134	4.93621		18.587	4.08087
						17.1507	4.93297		18.6037	4.08053
						17.1674	4.94319		18.6203	4.0816
						17.184	4.94658		18.637	4.07462
						17.2007	4.93541		18.6537	4.0766
						17.2174	4.95455		18.6703	4.07641
						17.234	4.96008		18.687	4.07324
						17.2507	4.96207		18.7037	4.07111
						17.2674	4.94624		18.7203	4.06707
						17.284	4.93465		18.737	4.06524
						17.3007	4.93983		18.7537	4.06382
						17.3174	4.95147		18.7703	4.06089
						17.334	4.93564		18.787	4.05604
						17.3507	4.93457		18.8037	4.05711
						17.3674	4.93461		18.8203	4.05284
						17.384	4.93835		18.837	4.04994
						17.4007	4.94144		18.8537	4.04636
						17.4174	4.94479		18.8703	4.03892
						17.434	4.95852		18.887	4.04216
						17.4507	4.95398		18.9037	4.03877
						17.4674	4.95463		18.9203	4.03751
						17.484	4.96218		18.937	4.03385
						17.5007	4.94479		18.9537	4.03274
						17.5174	4.9372		18.9703	4.03149
						17.534	4.93263		18.987	4.02912
						17.5507	4.92771		19.0037	4.02241
						17.5674	4.93598		19.0203	4.02359
						17.584	4.94704		19.037	4.02016
						17.6007	4.93423		19.0537	4.02027
						17.6174	4.92576		19.0703	4.01711
						17.634	4.89754		19.087	4.01276
						17.6507	4.8808		19.1037	4.01063
						17.6674	4.8795		19.1203	4.01238
						17.684	4.871		19.137	4.01257
						17.7007	4.84999		19.1389	3.9572
						17.7174	4.87619		19.1389	4.01131
						17.734	4.85151		19.139	4.06188
						17.7507	4.84854		19.139	4.11885
						17.7674	4.82985		19.139	4.17064
						17.784	4.81952		19.1393	4.22289
						17.8007	4.8154		19.1393	4.27426
						17.8174	4.80586		19.1393	4.32475
						17.834	4.78611		19.1394	4.37699
						17.8507	4.77825		19.1394	4.43095
						17.8674	4.78192		19.1395	4.48183
						17.884	4.78405		19.1395	4.53228
						17.9007	4.77372		19.1397	4.58331
						17.9174	4.77368		19.1564	4.59547
						17.934	4.76624		19.1731	4.5952
						17.9507	4.74534		19.1897	4.59143
						17.9674	4.74595		19.2064	4.5875
						17.984	4.74534		19.2231	4.58327
						18.0007	4.73951		19.2397	4.58209
						18.0174	4.71586		19.2564	4.58453
						18.034	4.73737		19.2731	4.57949
						18.0507	4.7209		19.2897	4.578
						18.0674	4.71186		19.3064	4.57541
						18.084	4.69443		19.3231	4.57251
						18.1007	4.69439		19.3397	4.57534
						18.1174	4.68955		19.3564	4.56859
						18.134	4.66686		19.3731	4.56885
						18.1507	4.63075		19.3897	4.5814
						18.1674	4.61671		19.4064	4.58258
						18.184	4.62178		19.4231	4.5785
						18.2007	4.64116		19.4397	4.58052
						18.2174	4.6558		19.4564	4.58815
						18.234	4.69481		19.4694	4.63822
						18.2507	4.67327		19.4698	4.6894
						18.2674	4.67041		19.4699	4.73943
						18.284	4.67296		19.47	4.79072
						18.3007	4.67235		19.4708	4.84152
						18.3174	4.66358		19.471	4.89194
						18.334	4.67151		19.4877	4.8922
						18.3507	4.68013		19.5043	4.88591
						18.3674	4.68791		19.521	4.898
						18.384	4.73283		19.5377	4.89533
						18.4007	4.71018		19.5543	4.89003
						18.4174	4.7008		19.571	4.88702
						18.434	4.6995		19.5877	4.89281
						18.4507	4.72681		19.6043	4.89495
						18.4674	4.75415		19.621	4.8885
						18.484	4.75129		19.6377	4.88938
						18.5007	4.78188		19.6543	4.89094
						18.5174	4.7995		19.671	4.88717
						18.534	4.77959		19.6877	4.88423
						18.5507	4.79786		19.7043	4.88664
						18.5674	4.82684		19.721	4.88847
						18.584	4.80281		19.7377	4.88999
						18.6007	4.80152		19.7543	4.90692
						18.6174	4.79542		19.771	4.92042
						18.634	4.79709		19.7877	4.91051
						18.6507	4.78886		19.8043	4.90292
						18.6674	4.77597		19.821	4.9075
						18.684	4.77124		19.8377	4.90155
						18.7007	4.78771		19.8543	4.89926
						18.7174	4.78664		19.871	4.89949
						18.734	4.77497		19.8877	4.902
						18.7507	4.76167		19.9043	4.8967
						18.7674	4.76929		19.921	4.89358
						18.784	4.76327		19.9377	4.89514
						18.8007	4.79423		19.9543	4.89262
						18.8174	4.81429		19.971	4.88946
						18.834	4.78908		19.9877	4.88076
						18.8507	4.78542		20.0043	4.88873
						18.8674	4.76437		20.021	4.88496
						18.884	4.7752		20.0377	4.87573
						18.9007	4.78184		20.0543	4.87588
						18.9174	4.78085		20.071	4.87809
						18.934	4.7715		20.0877	4.8718
						18.9507	4.74702		20.1043	4.88187
						18.9674	4.74111		20.121	4.87554
						18.984	4.74248		20.1377	4.87226
						19.0007	4.73939		20.1543	4.8713
						19.0174	4.73711		20.171	4.86452
						19.034	4.73329		20.1877	4.86349
						19.0507	4.71468		20.2043	4.86997
						19.0674	4.71087		20.221	4.86463
						19.084	4.71198		20.2377	4.86642
						19.1007	4.70519		20.2543	4.86616
						19.1174	4.69847		20.271	4.86047
						19.134	4.70339		20.2877	4.85742
						19.1507	4.71186		20.3043	4.85739
						19.1674	4.70896		20.321	4.85178
						19.184	4.71819		20.3377	4.8522
						19.2007	4.71708		20.3543	4.86147
						19.2174	4.70309		20.371	4.85269
						19.234	4.69264		20.3877	4.85281
						19.2507	4.70019		20.4043	4.84717
						19.2674	4.69333		20.421	4.84373
						19.284	4.68326		20.4377	4.83809
						19.3007	4.67323		20.4543	4.83755
						19.3174	4.66694		20.471	4.84045
						19.334	4.66118		20.4877	4.83664
						19.3507	4.6452		20.5043	4.83027
						19.3674	4.63105		20.521	4.83199
						19.384	4.62117		20.5377	4.83664
						19.4007	4.60237		20.5543	4.83183
						19.4174	4.61275		20.571	4.82886
						19.434	4.61969		20.5877	4.82653
						19.4507	4.61515		20.6043	4.82825
						19.4674	4.61229		20.621	4.82577
						19.484	4.60005		20.6377	4.82203
						19.5007	4.60912		20.6543	4.82047
						19.5174	4.61229		20.671	4.81593
						19.534	4.5986		20.6877	4.81692
						19.5507	4.60157		20.7043	4.81589
						19.5674	4.56592		20.721	4.8165
						19.584	4.56977		20.7377	4.81551
						19.6007	4.5663		20.7543	4.81128
						19.6174	4.54952		20.771	4.84061
						19.634	4.54624		20.7877	4.83317
						19.6507	4.53884		20.8043	4.82901
						19.6674	4.5242		20.821	4.82802
						19.684	4.51188		20.8377	4.83561
						19.7007	4.49346		20.8543	4.82604
						19.7174	4.5168		20.871	4.82299
						19.734	4.53594		20.8877	4.82085
						19.7507	4.55223		20.9043	4.81978
						19.7674	4.54795		20.921	4.8146
						19.784	4.56626		20.9377	4.81818
						19.8007	4.54734		20.9543	4.81425
						19.8174	4.53156		20.971	4.81033
						19.834	4.52275		20.9877	4.80716
						19.8507	4.51218		21.0043	4.80766
						19.8674	4.51695		21.021	4.8019
						19.884	4.53918		21.0377	4.80327
						19.9007	4.51905		21.0543	4.80808
						19.9174	4.49308		21.071	4.7998
						19.934	4.51302		21.0877	4.79522
						19.9507	4.51481		21.1043	4.79389
						19.9674	4.49861		21.121	4.78752
						19.984	4.47084		21.1377	4.78699
						20.0007	4.50444		21.1543	4.78649
						20.0174	4.52229		21.171	4.78512
						20.034	4.50177		21.1877	4.78192
						20.0507	4.46329		21.2043	4.7826
						20.0674	4.45406		21.221	4.77844
						20.084	4.45147		21.2377	4.77414
						20.1007	4.46135		21.2543	4.77394
						20.1174	4.46566		21.271	4.77044
						20.134	4.45761		21.2877	4.77646
						20.1507	4.43576		21.3043	4.77795
						20.1674	4.44617		21.321	4.7744
						20.184	4.4734		21.3377	4.77147
						20.2007	4.43221		21.3543	4.77097
						20.2174	4.40312		21.371	4.76418
						20.234	4.39099		21.3877	4.76064
						20.2507	4.37978		21.4043	4.7508
						20.2674	4.35617		21.421	4.74778
						20.284	4.37059		21.4377	4.7524
						20.3007	4.38332		21.4543	4.76628
						20.3174	4.39385		21.471	4.76094
						20.334	4.44301		21.4877	4.75983
						20.3499	4.49308		21.5043	4.76189
						20.3666	4.498		21.521	4.76189
						20.3833	4.4845		21.5377	4.76304
						20.3999	4.46859		21.5543	4.76555
						20.4166	4.47203		21.571	4.76933
						20.4333	4.47817		21.5877	4.76781
						20.4499	4.50723		21.6043	4.76792
						20.4666	4.51436		21.621	4.7651
						20.4833	4.50841		21.6377	4.76529
						20.4999	4.49365		21.6543	4.75976
						20.5166	4.50894		21.671	4.76003
						20.5333	4.50032		21.6877	4.76086
						20.5499	4.50109		21.7043	4.7598
						20.5666	4.49403		21.721	4.75888
						20.5833	4.49578		21.7377	4.76048
						20.5999	4.50776		21.7543	4.76025
						20.6166	4.50948		21.771	4.78973
						20.6333	4.50833		21.7877	4.78275
						20.6499	4.51184		21.8043	4.78005
						20.6666	4.52134		21.821	4.7786
						20.6833	4.52465		21.8377	4.77322
						20.6999	4.54528		21.8543	4.77631
						20.7166	4.55592		21.871	4.77162
						20.7333	4.54727		21.8877	4.76952
						20.7499	4.52618		21.9043	4.77112
						20.7666	4.52305		21.921	4.76872
						20.7833	4.52027		21.9377	4.76331
						20.7999	4.51996		21.9543	4.76029
						20.8166	4.56336		21.971	4.75861
						20.8333	4.56069		21.9877	4.75156
						20.8499	4.53914		22.0043	4.74817
						20.8666	4.55028		22.021	4.75145
						20.8833	4.54075		22.0377	4.74706
						20.8999	4.52809		22.0543	4.7421
						20.9166	4.53831		22.071	4.73936
						20.9333	4.54517		22.0877	4.72475
						20.9499	4.5356		22.1043	4.73299
						20.9666	4.54658		22.121	4.73081
						20.9833	4.556		22.1377	4.73005
						20.9999	4.56611		22.1543	4.72189
						21.0166	4.56229		22.171	4.718
						21.0333	4.56267		22.1877	4.71205
						21.0499	4.54384		22.2043	4.70744
						21.0666	4.53472		22.221	4.69478
						21.0833	4.55394		22.2377	4.68692
						21.0999	4.56191		22.2543	4.68318
						21.1166	4.54891		22.271	4.68341
						21.1333	4.55322		22.2877	4.68173
						21.1406	4.60325		22.3043	4.67571
						21.141	4.65355		22.321	4.67014
						21.1412	4.70435		22.3377	4.67327
						21.1413	4.75533		22.3543	4.66602
						21.1416	4.80571		22.371	4.66991
						21.1422	4.85689		22.3877	4.66591
						21.1427	4.90704		22.4043	4.65805
						21.1554	4.85693		22.421	4.65759
						21.1712	4.80682		22.4377	4.64791
						21.1878	4.81818		22.4543	4.64409
						21.2045	4.82222		22.471	4.64451
						21.2212	4.81181		22.4877	4.64497
						21.2378	4.7958		22.5043	4.63731
						21.2545	4.79778		22.521	4.63254
						21.2712	4.79587		22.5377	4.62518
						21.2878	4.79976		22.5543	4.62987
						21.3045	4.80575		22.571	4.62789
						21.3212	4.81353		22.5877	4.62689
						21.3378	4.81143		22.6043	4.61866
						21.3545	4.81414		22.621	4.61542
						21.3712	4.794		22.6377	4.61362
						21.3878	4.79709		22.6543	4.60786
						21.4045	4.79374		22.671	4.60386
						21.4212	4.78493		22.6877	4.60264
						21.4378	4.78451		22.7043	4.59192
						21.4545	4.77829		22.721	4.58517
						21.4712	4.78111		22.7377	4.61385
						21.4878	4.77661		22.7543	4.61355
						21.5045	4.75343		22.771	4.6129
						21.5212	4.72342		22.7877	4.6113
						21.5378	4.70324		22.8043	4.60512
						21.5545	4.72197		22.821	4.59562
						21.5712	4.72342		22.8377	4.59761
						21.5878	4.72574		22.8543	4.59307
						21.6045	4.74153		22.871	4.5872
						21.6212	4.73695		22.8877	4.58453
						21.6378	4.74119		22.9043	4.58594
						21.6545	4.74485		22.921	4.58376
						21.6712	4.7635		22.9377	4.58098
						21.6785	4.81395		22.9543	4.57583
						21.6801	4.86448		22.971	4.57572
						21.6967	4.89251		22.9877	4.57644
						21.7134	4.86391		23.0043	4.57453
						21.7301	4.87031		23.021	4.57278
						21.7467	4.8694		23.0377	4.57034
						21.7634	4.88679		23.0543	4.57023
						21.7801	4.86898		23.071	4.56588
						21.7967	4.85983		23.0877	4.56809
						21.8134	4.86772		23.1043	4.56851
						21.8301	4.84743		23.121	4.56592
						21.8414	4.89747		23.1377	4.57522
						21.8581	4.92614		23.1392	4.62548
						21.8748	4.91139		23.1394	4.67605
						21.8914	4.90536		23.1395	4.72643
						21.9081	4.90933		23.1397	4.77711
						21.9248	4.93198		23.1563	4.81075
						21.9414	4.92389		23.173	4.8072
						21.9581	4.94388		23.1897	4.79988
						21.9748	4.9242		23.2063	4.79774
						21.9914	4.88561		23.223	4.79263
						22.0081	4.84713		23.2397	4.79183
						22.0248	4.84877		23.2563	4.77844
						22.0414	4.83775		23.273	4.77314
						22.0581	4.82627		23.2897	4.77246
						22.0748	4.82947		23.3063	4.76769
						22.0914	4.82058		23.323	4.76498
						22.1081	4.83649		23.3397	4.76174
						22.1248	4.83641		23.3563	4.75865
						22.1414	4.84854		23.373	4.75579
						22.1581	4.86749		23.3897	4.74477
						22.1748	4.8416		23.4063	4.74477
						22.1914	4.81349		23.423	4.741
						22.2081	4.81162		23.4397	4.73775
						22.2248	4.78546		23.4563	4.73631
						22.2414	4.78199		23.473	4.73623
						22.2581	4.794		23.4897	4.72929
						22.2748	4.78577		23.5063	4.72589
						22.2914	4.7744		23.523	4.71907
						22.3081	4.76948		23.5397	4.70572
						22.3248	4.7633		23.5563	4.70046
						22.3414	4.76342		23.573	4.69992
						22.3581	4.74424		23.5897	4.69375
						22.3748	4.69928		23.6063	4.69146
						22.3914	4.71506		23.623	4.68616
						22.4081	4.72056		23.6397	4.68284
						22.4248	4.73913		23.6563	4.67289
						22.4414	4.72795		23.673	4.66774
						22.4581	4.71041		23.6897	4.67308
						22.4748	4.67384		23.7063	4.66553
						22.4914	4.64859		23.723	4.6574
						22.5081	4.63795		23.7397	4.6555
						22.5248	4.60123		23.7563	4.64814
						22.5414	4.5883		23.773	4.66907
						22.5581	4.56088		23.7897	4.67964
						22.5748	4.58159		23.8063	4.67708
						22.5804	4.6317		23.823	4.67472
						22.5971	4.65607		23.8397	4.66469
						22.6112	4.60592		23.8563	4.66221
						22.6231	4.55585		23.873	4.65397
						22.6398	4.52073		23.8897	4.65916
						22.6565	4.50848		23.9063	4.65237
						22.6731	4.47504		23.923	4.65347
						22.6898	4.47546		23.9397	4.64409
						22.7065	4.48461		23.9563	4.64631
						22.7231	4.48556		23.9602	4.69882
						22.7398	4.48423		23.9769	4.69184
						22.7563	4.53426		23.9936	4.68471
						22.7729	4.52294		24.0102	4.68059
						22.7896	4.50967		24.0269	4.67529
						22.8063	4.46131		24.0436	4.67655
						22.8229	4.4623		24.0602	4.67475
						22.8396	4.44331		24.0769	4.67533
						22.8563	4.47962		24.0936	4.6709
						22.8729	4.48305		24.1102	4.67731
						22.8896	4.47843		24.1269	4.67083
						22.9063	4.45414		24.1436	4.66785
						22.9229	4.49102		24.1602	4.664
						22.9396	4.49929		24.1769	4.6698
						22.9563	4.53869		24.1936	4.66385
						22.9729	4.52366		24.2102	4.67418
						22.9896	4.53362		24.2269	4.67331
						23.0063	4.53701		24.2436	4.66842
						23.0229	4.52629		24.2602	4.66366
						23.0396	4.5269		24.2769	4.66042
						23.0451	4.57705		24.2936	4.65973
						23.0545	4.62724		24.3102	4.6592
						23.066	4.67739		24.3269	4.65241
						23.0826	4.68688		24.3436	4.65328
						23.0993	4.68272		24.3602	4.65317
						23.116	4.66186		24.3769	4.64703
						23.1326	4.67159		24.3936	4.64081
						23.1493	4.68162		24.4102	4.63528
						23.166	4.66911		24.4269	4.63212
						23.1826	4.6513		24.4436	4.62709
						23.1993	4.6256		24.4602	4.62335
						23.216	4.65309		24.4769	4.619
						23.2326	4.65775		24.4936	4.61511
						23.2493	4.65458		24.5102	4.61233
						23.2652	4.70473		24.5269	4.61328
						23.2819	4.70828		24.5436	4.61412
						23.2985	4.69123		24.5602	4.60867
						23.3152	4.70698		24.5769	4.60623
						23.3319	4.6857		24.5936	4.60478
						23.3485	4.69947		24.6102	4.59673
						23.3652	4.71266		24.6269	4.59753
						23.3819	4.72281		24.6436	4.60192
						23.3985	4.72685		24.6602	4.59837
						23.4152	4.72178		24.6769	4.59494
						23.4319	4.69771		24.6936	4.61755
						23.4485	4.66533		24.7102	4.61446
						23.4652	4.67239		24.7269	4.61549
						23.4819	4.67659		24.7436	4.60725
						23.4985	4.6457		24.7602	4.60249
						23.5152	4.62381		24.7769	4.60409
						23.5319	4.64253		24.7936	4.59967
						23.5485	4.6296		24.8102	4.59383
						23.5652	4.61614		24.8269	4.59028
						23.5819	4.59948		24.8436	4.58495
						23.5985	4.58445		24.8602	4.5782
						23.6152	4.56878		24.8769	4.57564
						23.6319	4.58502		24.8936	4.57198
						23.6485	4.58231		24.9102	4.57415
						23.6652	4.56069		24.9269	4.56881
						23.6819	4.54761		24.9436	4.56073
						23.6985	4.54075		24.9602	4.56134
						23.7152	4.54978		24.9769	4.55829
						23.7319	4.54479		24.9936	4.55596
						23.7485	4.53792		25.0102	4.55764
						23.7652	4.57839		25.0269	4.55116
						23.7819	4.56626		25.0436	4.5499
						23.7985	4.58575		25.0602	4.54506
						23.8152	4.57331		25.0769	4.54361
						23.8319	4.574		25.0936	4.53888
						23.8485	4.56717		25.1102	4.54124
						23.8652	4.55226		25.1269	4.53331
						23.8819	4.54589		25.1436	4.52664
						23.8985	4.54487		25.1602	4.52145
						23.9152	4.5221		25.1769	4.51775
						23.9319	4.51474		25.1936	4.52973
						23.9485	4.5012		25.2102	4.52965
						23.9652	4.49659		25.2269	4.52957
						23.9819	4.49193		25.2436	4.52526
						23.9985	4.4819		25.2602	4.5282
						24.0152	4.53056		25.2769	4.52004
						24.0319	4.50799		25.2936	4.51436
						24.0485	4.4864		25.3102	4.51081
						24.0652	4.47775		25.3269	4.50505
						24.0819	4.50646		25.3436	4.50547
						24.0985	4.51054		25.3602	4.50082
						24.1152	4.50444		25.3769	4.49247
						24.1319	4.47119		25.3936	4.49563
						24.1485	4.46234		25.4102	4.4935
						24.1652	4.45799		25.4269	4.48827
						24.1819	4.44739		25.4436	4.48907
						24.1985	4.43828		25.4602	4.4864
						24.2152	4.41151		25.4769	4.48614
						24.2319	4.44243		25.4936	4.4824
						24.2485	4.43172		25.5102	4.47191
						24.2652	4.43721		25.5269	4.46547
						24.2819	4.45105		25.5436	4.46333
						24.2985	4.46245		25.5602	4.44773
						24.3152	4.46753		25.5769	4.44686
						24.3309	4.41742		25.5936	4.44522
						24.3476	4.44003		25.6102	4.44442
						24.3642	4.4599		25.6269	4.44281
						24.3809	4.43507		25.6436	4.43545
						24.3976	4.40052		25.6602	4.43065
						24.4142	4.37047		25.6769	4.42451
						24.4309	4.38237		25.6936	4.42306
						24.4476	4.40117		25.7102	4.42966
						24.4642	4.3768		25.7269	4.42375
						24.4809	4.35632		25.7436	4.42024
						24.4976	4.34332		25.7602	4.41429
						24.5142	4.36841		25.7769	4.4133
						24.5309	4.37627		25.7936	4.4091
						24.5476	4.35556		25.8102	4.40334
						24.5642	4.33272		25.8269	4.40781
						24.5809	4.33443		25.8436	4.40498
						24.5976	4.30961		25.8602	4.40361
						24.6142	4.29962		25.8769	4.39888
						24.6309	4.29813		25.8936	4.3932
						24.6476	4.29245		25.9102	4.3858
						24.6637	4.34252		25.9269	4.39244
						24.6804	4.37028		25.9436	4.41448
						24.697	4.33493		25.9602	4.39534
						24.7137	4.3119		25.9769	4.40167
						24.7304	4.27593		25.9936	4.399
						24.747	4.25904		26.0102	4.39419
						24.7637	4.26289		26.0269	4.38801
						24.7804	4.25286		26.0436	4.38283
						24.797	4.2497		26.0602	4.38401
						24.8137	4.2341		26.0769	4.37669
						24.8304	4.24245		26.0936	4.37165
						24.847	4.22933		26.1102	4.36612
						24.8637	4.232		26.1269	4.36071
						24.8804	4.22689		26.1436	4.35369
						24.8938	4.27719		26.1602	4.34629
						24.9104	4.27509		26.1769	4.35731
						24.9271	4.27006		26.1936	4.35362
						24.9438	4.23189		26.2102	4.34412
						24.9604	4.23997		26.2269	4.34576
						24.9771	4.2246		26.2436	4.34179
						24.9938	4.23742		26.2602	4.33649
						25.0104	4.22537		26.2769	4.31887
						25.0271	4.21782		26.2936	4.31422
						25.0438	4.19684		26.3102	4.30991
						25.0604	4.20344		26.3269	4.3106
						25.0771	4.2037		26.3436	4.30259
						25.0938	4.20676		26.3602	4.29828
						25.1104	4.19257		26.3769	4.29954
						25.1271	4.20866		26.3936	4.29626
						25.1438	4.20477		26.4102	4.29111
						25.1604	4.2317		26.4269	4.28623
						25.1771	4.23116		26.4436	4.28284
						25.1938	4.21488		26.4602	4.27284
						25.2104	4.25957		26.4769	4.26945
						25.2271	4.25515		26.4936	4.2624
						25.2438	4.25881		26.5102	4.26373
						25.2604	4.23978		26.5269	4.28219
						25.2771	4.24142		26.5436	4.27532
						25.2938	4.25294		26.5602	4.26957
						25.3104	4.22716		26.5769	4.26568
						25.3271	4.22975		26.5936	4.26076
						25.3438	4.2148		26.6102	4.25244
						25.3557	4.26484		26.6269	4.25065
						25.3723	4.27609		26.6436	4.24394
						25.389	4.27532		26.6602	4.23879
						25.4057	4.26976		26.6769	4.23475
						25.4223	4.24966		26.6936	4.23017
						25.439	4.23826		26.7102	4.22605
						25.4557	4.26896		26.7269	4.22155
						25.4723	4.27094		26.7436	4.21823
						25.489	4.27662		26.7602	4.21385
						25.5057	4.2754		26.7769	4.21999
						25.5223	4.24851		26.7936	4.21343
						25.539	4.27834		26.8102	4.2156
						25.5557	4.2905		26.8269	4.20782
						25.5723	4.25401		26.8436	4.20222
						25.589	4.23139		26.8602	4.20588
						25.6057	4.20065		26.8769	4.20725
						25.6223	4.19261		26.8936	4.20249
						25.639	4.16835		26.9102	4.19829
						25.6557	4.18559		26.9269	4.19539
						25.6723	4.17114		26.9436	4.1941
						25.689	4.13899		26.9602	4.19429
						25.7057	4.1494		26.9769	4.19547
						25.7223	4.15493		26.9936	4.19406
						25.739	4.14498		27.0102	4.19223
						25.7557	4.15344		27.0269	4.18876
						25.7723	4.13727		27.0436	4.18746
						25.789	4.12835		27.0602	4.18395
						25.8057	4.11435		27.0769	4.18063
						25.8223	4.12137		27.0918	4.23086
						25.839	4.15333		27.0923	4.28112
						25.8557	4.14147		27.0926	4.33119
						25.8723	4.1314		27.0927	4.38294
						25.889	4.11599		27.0928	4.43503
						25.9057	4.08598		27.0929	4.48606
						25.9223	4.07748		27.0933	4.53613
						25.939	4.06653		27.11	4.5372
						25.9557	4.05658		27.1266	4.53232
						25.9723	4.05795		27.1433	4.53056
						25.989	4.06333		27.16	4.52915
						26.0057	4.06588		27.1766	4.53037
						26.0223	4.07809		27.1933	4.55123
						26.039	4.08873		27.21	4.55055
						26.0557	4.08392		27.2266	4.55001
						26.0723	4.09536		27.2433	4.54963
						26.089	4.11184		27.26	4.54776
						26.1057	4.0983		27.2766	4.54326
						26.1223	4.07069		27.2933	4.54025
						26.139	4.06962		27.31	4.53461
						26.1557	4.09407		27.3266	4.53445
						26.1723	4.09254		27.3433	4.53129
						26.189	4.10917		27.36	4.53236
						26.2057	4.0861		27.3766	4.52889
						26.2223	4.08358		27.3933	4.5269
						26.239	4.07675		27.41	4.52111
						26.2515	4.1269		27.4266	4.51992
						26.2682	4.16969		27.4433	4.51222
						26.2848	4.15054		27.46	4.52793
						26.3015	4.11901		27.4766	4.52961
						26.3182	4.10665		27.4933	4.53121
						26.3348	4.09586		27.51	4.52557
						26.3515	4.12457		27.5266	4.5184
						26.3682	4.11504		27.5433	4.51603
						26.3848	4.12255		27.56	4.51165
						26.3974	4.17266		27.5766	4.51066
						26.414	4.17564		27.5933	4.50528
						26.4307	4.17037		27.61	4.50257
						26.4474	4.13678		27.6266	4.49784
						26.464	4.16671		27.6433	4.49868
						26.4807	4.16		27.66	4.49365
						26.4974	4.16828		27.6766	4.49251
						26.514	4.16511		27.6933	4.48576
						26.5307	4.14807		27.71	4.47988
						26.5474	4.14574		27.7266	4.47443
						26.564	4.14929		27.7433	4.47233
						26.5807	4.14391		27.76	4.46634
						26.5974	4.13228		27.7766	4.4652
						26.614	4.13544		27.7933	4.46417
						26.6307	4.12572		27.81	4.45586
						26.6474	4.11744		27.8266	4.45742
						26.664	4.10322		27.8433	4.45059
						26.6807	4.06623		27.86	4.44453
						26.6974	4.06287		27.8766	4.44205
						26.7126	4.1129		27.8933	4.4382
						26.7292	4.11504		27.91	4.43652
						26.7459	4.09521		27.9266	4.43641
						26.7626	4.10272		27.9433	4.43244
						26.7792	4.08751		27.96	4.4271
						26.7959	4.07546		27.9766	4.4239
						26.8126	4.09887		27.9933	4.42009
						26.8292	4.1102		28.01	4.4125
						26.8459	4.07797		28.0266	4.40845
						26.8626	4.05025		28.0433	4.40552
						26.8792	4.07504		28.06	4.39755
						26.8959	4.07145		28.0766	4.3908
						26.9126	4.05257		28.0933	4.39015
						26.9292	4.06173		28.11	4.38004
						26.9459	4.07404		28.1266	4.38348
						26.9626	4.0766		28.1433	4.37909
						26.9792	4.06405		28.16	4.37547
						26.9955	4.11432		28.1766	4.37451
						27.0122	4.11889		28.1933	4.36944
						27.0288	4.12164		28.21	4.36162
						27.0455	4.12057		28.2266	4.3622
						27.0622	4.11386		28.2433	4.35827
						27.0788	4.10013		28.26	4.3572
						27.0955	4.07195		28.2766	4.35342
						27.1122	4.11371		28.2933	4.34782
						27.1288	4.1285		28.31	4.34999
						27.1455	4.10738		28.3266	4.35217
						27.1622	4.1327		28.3433	4.36715
						27.1788	4.12854		28.36	4.37917
						27.1955	4.17648		28.3766	4.37181
						27.2122	4.18235		28.3933	4.37707
						27.2288	4.16896		28.41	4.3789
						27.2455	4.17129		28.4266	4.37806
						27.2622	4.14513		28.4433	4.37825
						27.2788	4.1449		28.46	4.37394
						27.2955	4.13872		28.4766	4.36925
						27.3122	4.13281		28.4933	4.37043
						27.3288	4.14852		28.51	4.3667
						27.3455	4.18059		28.5266	4.37207
						27.3622	4.1494		28.5433	4.37615
						27.3788	4.13983		28.56	4.37497
						27.3955	4.09323		28.5766	4.37593
						27.4122	4.11923		28.5933	4.36788
						27.4288	4.13941		28.5996	4.41856
						27.4455	4.12854		28.5998	4.46943
						27.4622	4.12564		28.5999	4.52023
						27.4788	4.13239		28.6	4.57133
						27.4955	4.13315		28.6009	4.62137
						27.5122	4.12221		28.6175	4.61233
						27.5288	4.10501		28.6342	4.61042
						27.5455	4.08953		28.6509	4.60775
						27.5622	4.06512		28.6675	4.60367
						27.5788	4.03785		28.6842	4.59787
						27.5955	4.03011		28.7009	4.59314
						27.6122	4.04422		28.7175	4.58864
						27.6288	4.06138		28.7342	4.58521
						27.6455	4.09536		28.7509	4.58655
						27.6622	4.07851		28.7675	4.58773
						27.6788	4.05929		28.7842	4.58365
						27.6955	4.05894		28.8009	4.58094
						27.7122	4.0549		28.8175	4.57495
						27.7288	4.07504		28.8342	4.57141
						27.7455	4.09243		28.8509	4.56752
						27.7622	4.09277		28.8675	4.56172
						27.7788	4.07774		28.8842	4.57133
						27.7955	4.05616		28.9009	4.56859
						27.8122	4.04739		28.9175	4.56611
						27.8288	4.0427		28.9342	4.56397
						27.8455	4.06703		28.9509	4.55623
						27.8622	4.07519		28.9675	4.55638
						27.8788	4.07488		28.9842	4.55367
						27.8955	4.07458		29.0009	4.55203
						27.9122	4.05437		29.0175	4.5483
						27.9288	4.03438		29.0342	4.54555
						27.9455	4.04049		29.0509	4.54475
						27.9622	4.06093		29.0675	4.53926
						27.9788	4.0692		29.0842	4.53815
						27.9955	4.05395		29.1009	4.53712
						28.0122	4.02992		29.1175	4.53712
						28.0288	4.02458		29.1342	4.53049
						28.0455	4.03389		29.1509	4.5277
						28.0622	4.04392		29.1675	4.53007
						28.0788	4.03743		29.1842	4.52542
						28.0955	4.02336		29.2009	4.52134
						28.1122	4.02809		29.2175	4.53388
						28.1288	4.04159		29.2342	4.53789
						28.1455	4.03644		29.2509	4.53461
						28.1622	4.01566		29.2675	4.53686
						28.1788	4.0173		29.2842	4.53091
						28.1955	4.02397		29.3009	4.53209
						28.2122	4.00822		29.3175	4.52557
						28.2288	4.04125		29.3342	4.52626
						28.2455	4.03255		29.3509	4.51817
						28.2622	4.00807		29.3675	4.51504
						28.2788	4.00326		29.3842	4.50963
						28.2955	4.00651		29.4009	4.5139
						28.3122	3.99518		29.4175	4.50562
						28.3288	4.02878		29.4342	4.50288
						28.3455	4.05673		29.4509	4.50543
						28.3622	4.0544		29.4675	4.50234
						28.3788	4.0454		29.4842	4.49601
						28.3955	4.0218		29.5009	4.48995
						28.4122	4.01272		29.5175	4.48686
						28.4288	4.01772		29.5342	4.48194
						28.4455	4.01303		29.5509	4.47519
						28.4622	4.02569		29.5675	4.47576
						28.4788	4.01657		29.5842	4.46997
						28.4955	4.01776		29.6009	4.46543
						28.5122	4.03637		29.6175	4.46551
						28.5288	4.025		29.6342	4.46341
						28.5455	4.04369		29.6509	4.45837
						28.5622	4.04022		29.6675	4.4525
						28.5788	4.0189		29.6842	4.44853
						28.5955	4.02077		29.7009	4.46139
						28.6122	4.02851		29.7175	4.46009
						28.6288	4.03351		29.7342	4.45727
						28.6455	4.03934		29.7509	4.44853
						28.6622	4.03488		29.7675	4.45204
						28.6788	4.02592		29.7842	4.45342
						28.6955	4.01768		29.8009	4.45223
						28.7122	4.00666		29.8175	4.45136
						28.7288	3.98778		29.8342	4.45109
						28.7455	3.98271		29.8509	4.44552
						28.7622	3.97405		29.8675	4.43858
						28.7788	3.95152		29.8842	4.43728
						28.7955	3.94591		29.9009	4.43614
						28.8122	3.94004		29.9175	4.4366
						28.8288	3.93035		29.9342	4.43492
						28.8455	3.91521		29.9509	4.42775
						28.8622	3.91929		29.9675	4.42619
						28.8788	3.89221		29.9842	4.43088
						28.8955	3.89092		29.9992	4.43374
						28.9122	3.88268
						28.9288	3.9003
						28.9455	3.92047
						28.9622	3.90358
						28.9788	3.87597
						28.9955	3.85888
						29.0122	3.85805
						29.0288	3.85099
						29.0455	3.85141
						29.0622	3.841
						29.0788	3.83314
						29.0955	3.83211
						29.1122	3.81728
						29.1288	3.85122
						29.1455	3.86064
						29.1622	3.84035
						29.1788	3.82342
						29.1955	3.83147
						29.2122	3.84687
						29.2288	3.84729
						29.2455	3.83459
						29.2622	3.84096
						29.2788	3.84237
						29.2955	3.85343
						29.3122	3.86518
						29.3288	3.89366
						29.336	3.94374
						29.3365	3.99434
						29.3367	4.0454
						29.3369	4.09563
						29.3375	4.14566
						29.3476	4.09513
						29.3604	4.0451
						29.3734	3.99495
						29.3901	3.97665
						29.4068	3.99854
						29.4234	4.01513
						29.4401	4.01863
						29.4568	4.00693
						29.4734	3.97257
						29.4901	3.97871
						29.5068	3.98553
						29.5234	3.97367
						29.5401	3.96906
						29.5568	3.97489
						29.5734	3.98858
						29.5901	4.00574
						29.6068	3.99865
						29.6234	4.00654
						29.6401	3.98565
						29.6568	3.97157
						29.6734	3.953
						29.6901	3.94667
						29.7068	3.94183
						29.7234	3.94114
						29.7401	3.97119
						29.7568	3.99423
						29.7734	4.01104
						29.7901	3.99518
						29.8068	3.99331
						29.8234	3.99434
						29.8401	3.97291
						29.8568	3.96669
						29.8734	4.00296
						29.8901	3.99079
						29.9016	4.04102
						29.9182	4.07492
						29.9349	4.05726
						29.9516	4.04785
						29.9682	4.03843
						29.9849	4.0398
						29.9992	4.03648

## Sheet: Supplementary Figure 1a
NiOx on Au			NiOx on Au fitting			NiOx on Au with (P)-thiadiazole -[7]helicene			NiOx on Au with (P)-thiadiazole -[7]helicene fitting
Re Z / Ω	¯lm Z / Ω		Re Z / Ω	¯lm Z / Ω		Re Z / Ω	¯lm Z / Ω		Re Z / Ω	¯lm Z / Ω
61.4384	0.664198		61.4841	0.401715		56.9539	0.804463		57.2784	0.425923
61.4186	0.655929		61.4849	0.405733		57.0174	0.806539		57.2792	0.430267
61.4206	0.671221		61.4858	0.409838		56.965	0.78613		57.2801	0.434706
61.3695	0.649146		61.4868	0.414035		56.9849	0.80536		57.281	0.439245
61.4346	0.645252		61.4877	0.418208		56.9794	0.790397		57.2819	0.443759
61.3634	0.634197		61.7054	0.40313		57.0221	0.826383		57.2828	0.448243
61.4134	0.619225		61.7062	0.40718		57.0102	0.805466		57.2837	0.452958
61.4394	0.651638		61.7071	0.411318		56.9867	0.811879		57.2846	0.457644
61.4275	0.654338		61.708	0.415549		57.0251	0.797709		57.2855	0.462296
61.3888	0.657565		61.7089	0.419755		57.0046	0.802931		57.2864	0.46705
61.4384	0.644567		61.7098	0.423934		57.0193	0.796109		57.2874	0.47191
61.4232	0.649028		61.7108	0.428326		56.9859	0.798845		57.2883	0.476732
61.4542	0.638496		61.7117	0.432692		57.0164	0.815074		57.2893	0.481659
61.4613	0.696707		61.7126	0.437025		56.9931	0.821302		57.2903	0.486697
61.4333	0.657888		61.7136	0.441453		57.058	0.839298		57.2913	0.49169
61.4221	0.668995		61.7145	0.445978		57.0308	0.803416		57.2923	0.496794
61.4173	0.66921		61.7155	0.450467		57.0146	0.794934		57.2933	0.501847
61.4183	0.654063		61.7165	0.455054		56.9936	0.827072		57.2943	0.507011
61.4358	0.697898		61.7175	0.459742		57.0443	0.845769		57.2953	0.51229
61.4322	0.702825		61.7185	0.464389		57.0352	0.840012		57.2964	0.517512
61.4478	0.67747		61.7195	0.469138		57.0298	0.848041		57.2974	0.522848
61.4612	0.72331		61.7205	0.47384		57.037	0.852365		57.2985	0.528303
61.4744	0.709389		61.7215	0.478644		57.0202	0.848272		57.2996	0.533693
61.4674	0.710571		61.7226	0.483554		57.0768	0.828765		57.3006	0.539202
61.4142	0.7155		61.7236	0.48841		57.0044	0.861898		57.3018	0.544833
61.4361	0.762181		61.7247	0.493371		57.0692	0.846703		57.3029	0.55039
61.4554	0.711858		61.7258	0.498443		57.0094	0.84026		57.304	0.55607
61.4669	0.740162		61.7268	0.503453		57.0792	0.857946		57.3051	0.561876
61.4847	0.732053		61.7279	0.508573		57.0371	0.856766		57.3063	0.567598
61.4463	0.719267		61.7291	0.513807		57.0413	0.894922		57.3074	0.573447
61.4231	0.745577		61.7302	0.51897		57.0359	0.874853		57.3086	0.579425
61.4545	0.731231		61.7313	0.524247		57.079	0.895751		57.3098	0.585309
61.4556	0.762666		61.7325	0.529641		57.0618	0.878703		57.311	0.591322
61.4546	0.738478		61.7336	0.534956		57.0365	0.854632		57.3122	0.597468
61.4776	0.743535		61.7348	0.540387		57.0576	0.870336		57.3134	0.603508
61.4458	0.758023		61.736	0.545939		57.0771	0.872191		57.3146	0.60968
61.4486	0.756989		61.7371	0.551401		57.0965	0.920021		57.3159	0.615987
61.4671	0.790053		61.7383	0.556983		57.0549	0.904965		57.3172	0.622436
61.4554	0.791052		61.7396	0.562688		57.0948	0.885463		57.3184	0.628763
61.4426	0.804512		61.7408	0.568293		57.0256	0.876514		57.3197	0.635229
61.4739	0.760701		61.742	0.57402		57.1275	0.928887		57.3211	0.641839
61.4631	0.78355		61.7433	0.579872		57.0428	0.903617		57.3224	0.648597
61.448	0.79874		61.7446	0.585854		57.1099	0.914466		57.3237	0.655218
61.472	0.838413		61.7458	0.591723		57.052	0.906942		57.3251	0.661984
61.4871	0.800109		61.7471	0.59772		57.0948	0.929892		57.3264	0.668597
61.4379	0.829745		61.7484	0.603849		57.0665	0.940598		57.3278	0.675664
61.4626	0.830085		61.7498	0.610115		57.0876	0.944445		57.3292	0.682573
61.5044	0.83635		61.7511	0.616252		57.0932	0.961699		57.3306	0.689635
61.4911	0.859369		61.7525	0.622524		57.1047	0.951648		57.3321	0.696855
61.4775	0.838534		61.7538	0.628653		57.1018	0.962388		57.3335	0.703899
61.4797	0.844929		61.7552	0.635201		57.101	0.937827		57.335	0.711096
61.526	0.870592		61.7566	0.641604		57.1492	0.948981		57.3364	0.718452
61.4695	0.883711		61.758	0.648146		57.0705	0.975759		57.338	0.725972
61.512	0.872115		61.7595	0.654834		57.1484	0.949883		57.3394	0.733293
61.5254	0.856703		61.7609	0.661358		57.1155	0.995053		57.3409	0.740772
61.5124	0.848994		61.7623	0.668023		57.1309	0.962904		57.3425	0.748416
61.5098	0.858044		61.7638	0.674834		57.1237	1.01343		57.3441	0.75623
61.5357	0.907765		61.7653	0.681797		57.1556	0.99242		57.3456	0.763816
61.4712	0.8932		61.7668	0.688573		57.1201	1.03592		57.3473	0.771979
61.4976	0.88021		61.7683	0.695495		57.1227	1.02091		57.3489	0.779908
61.5121	0.910084		61.7698	0.70257		57.1252	1.02703		57.3505	0.788013
61.5097	0.929468		61.7714	0.7098		57.1209	1.00647		57.3521	0.795859
61.527	0.930317		61.7729	0.716819		57.1256	1.03212		57.3538	0.804323
61.5452	0.955049		61.7745	0.724371		57.0943	1.03997		57.3555	0.812521
61.516	0.934685		61.7761	0.731705		57.1564	1.06342		57.3572	0.8209
61.5157	0.967439		61.7778	0.739201		57.1192	1.08675		57.3589	0.828984
61.521	0.943014		61.7794	0.746456		57.183	1.07306		57.3607	0.837731
61.5004	0.941061		61.7811	0.754283		57.156	1.07437		57.3624	0.846175
61.5428	0.971122		61.7827	0.761862		57.1837	1.11116		57.3643	0.855315
61.5106	0.946023		61.7844	0.769608		57.1635	1.06738		57.366	0.863619
61.5485	1.00737		61.786	0.777079		57.1677	1.07193		57.3678	0.872632
61.5016	0.959217		61.7878	0.785163		57.1382	1.08825		57.3697	0.881848
61.5359	0.982101		61.7895	0.792966		57.1769	1.1078		57.3715	0.890714
61.5678	0.979906		61.7913	0.801411		57.1822	1.12081		57.3734	0.899772
61.528	1.01251		61.793	0.809082		57.1533	1.09787		57.3753	0.909029
61.5359	1.06943		61.7948	0.817408		57.1988	1.12964		57.3772	0.918491
61.5875	1.02291		61.7967	0.82592		57.1617	1.13037		57.3792	0.928167
61.5498	1.04765		61.7985	0.834108		57.2057	1.11994		57.3811	0.937436
61.5753	1.06505		61.8003	0.842472		57.1512	1.14631		57.3832	0.947544
61.5927	1.08071		61.8022	0.851018		57.2389	1.17494		57.3852	0.957234
61.5647	1.06656		61.8041	0.859753		57.1756	1.17039		57.3873	0.967137
61.5447	1.12175		61.8061	0.868684		57.2187	1.18706		57.3893	0.97658
61.5925	1.07834		61.8079	0.877239		57.1689	1.17043		57.3914	0.986918
61.5543	1.0332		61.81	0.886567		57.2572	1.23087		57.3935	0.99678
61.5834	1.1202		61.8119	0.895508		57.1922	1.19498		57.3957	1.00758
61.6323	1.13269		61.814	0.904645		57.2229	1.22018		57.3978	1.01789
61.5616	1.13838		61.8159	0.913356		57.2205	1.23919		57.3999	1.02767
61.5962	1.15099		61.818	0.922891		57.2054	1.24695		57.4021	1.03842
61.5838	1.16633		61.82	0.931987		57.2167	1.23903		57.4044	1.04942
61.5784	1.1589		61.8222	0.941948		57.2037	1.27524		57.4066	1.05986
61.6042	1.14061		61.8243	0.951454		57.2751	1.28881		57.409	1.07135
61.6133	1.16359		61.8262	0.960468		57.2016	1.28431		57.4113	1.08226
61.5523	1.19889		61.8284	0.970383		57.2774	1.30334		57.4137	1.09341
61.5969	1.22386		61.8307	0.980521		57.1994	1.32082		57.4159	1.10393
61.5994	1.22943		61.8328	0.990141		57.2558	1.32031		57.4183	1.11556
61.5553	1.22598		61.8351	1.00073		57.3115	1.32448		57.4208	1.12746
61.6374	1.2174		61.8373	1.01078		57.2051	1.32857		57.4232	1.13869
61.6053	1.23235		61.8396	1.02106		57.2831	1.34116		57.4256	1.15016
61.6038	1.24927		61.8418	1.03074		57.2443	1.37707		57.4281	1.16187
61.6673	1.2828		61.8441	1.04146		57.2573	1.38772		57.4298	1.16983
61.6203	1.2746		61.8466	1.05242		57.2284	1.38766		57.4325	1.18262
61.5849	1.31406		61.8489	1.06276		57.305	1.38532		57.4351	1.19483
61.6054	1.31154		61.8512	1.07332		57.2824	1.39585		57.4375	1.20618
61.6562	1.30456		61.8536	1.08411		57.2869	1.40829		57.4388	1.21225
61.6494	1.33622		61.8552	1.09143		57.2483	1.43267		57.4439	1.23622
61.6472	1.33764		61.8578	1.10321		57.2819	1.4549		57.4457	1.24471
61.6298	1.34799		61.8603	1.11445		57.292	1.4422		57.4475	1.2532
61.6335	1.38782		61.8627	1.12489		57.2865	1.45418		57.4517	1.27257
61.6553	1.36123		61.8639	1.13049		57.2994	1.44632		57.454	1.28344
61.6483	1.3316		61.8688	1.15254		57.3275	1.47995		57.4525	1.27642
61.6316	1.40679		61.8706	1.16036		57.336	1.47371		57.4563	1.29431
61.6571	1.44004		61.8723	1.16816		57.2841	1.51996		57.4628	1.32454
61.651	1.40314		61.8763	1.18598		57.2829	1.49589		57.461	1.31614
61.6779	1.40543		61.8785	1.19598		57.2964	1.51793		57.4638	1.32934
61.6701	1.43626		61.8771	1.18952		57.313	1.53646		57.4667	1.34256
61.7137	1.42585		61.8808	1.20597		57.3569	1.52813		57.4698	1.35687
61.7081	1.44033		61.887	1.23378		57.3584	1.53624		57.4729	1.37121
61.6776	1.45489		61.8852	1.22605		57.328	1.55072		57.4757	1.38433
61.6688	1.43082		61.888	1.23819		57.3576	1.52952		57.4788	1.39862
61.7265	1.47971		61.8907	1.25035		57.3626	1.60072		57.4822	1.41408
61.7144	1.49772		61.8936	1.26351		57.3715	1.63258		57.4853	1.42833
61.7199	1.53392		61.8966	1.27668		57.3694	1.62677		57.4884	1.44255
61.6835	1.54048		61.8993	1.28874		57.3566	1.65719		57.4917	1.45794
61.7004	1.54981		61.9023	1.30188		57.3574	1.66978		57.4948	1.47213
61.7259	1.58045		61.9055	1.31609		57.3912	1.67276		57.4982	1.48747
61.714	1.58199		61.9084	1.32918		57.3775	1.68615		57.5015	1.50279
61.7255	1.58447		61.9113	1.34225		57.3685	1.71835		57.5049	1.51809
61.7318	1.59128		61.9145	1.35639		57.3893	1.73969		57.5083	1.53336
61.7055	1.63387		61.9175	1.36942		57.4275	1.74203		57.5119	1.54978
61.7579	1.66063		61.9207	1.38351		57.3915	1.74907		57.5152	1.56501
61.7526	1.67959		61.9238	1.39759		57.4406	1.78181		57.5189	1.58138
61.7765	1.70191		61.927	1.41164		57.3805	1.76548		57.5225	1.59773
61.7613	1.70449		61.9302	1.42566		57.4284	1.82237		57.5261	1.61405
61.7853	1.71764		61.9336	1.44074		57.4111	1.80772		57.5297	1.63035
61.7311	1.70473		61.9368	1.45472		57.4315	1.84065		57.5336	1.64778
61.7693	1.76002		61.9402	1.46976		57.438	1.84897		57.5372	1.66403
61.768	1.78839		61.9436	1.48477		57.4612	1.86234		57.5411	1.68141
61.7387	1.74809		61.947	1.49975		57.4578	1.90814		57.545	1.69876
61.8075	1.78382		61.9504	1.51471		57.4402	1.92924		57.5488	1.71609
61.8191	1.81959		61.9541	1.53071		57.4558	1.95159		57.5527	1.73339
61.8133	1.82518		61.9575	1.54563		57.4168	1.94157		57.5566	1.75066
61.779	1.83152		61.9611	1.56158		57.5107	1.95868		57.5607	1.76906
61.8251	1.84096		61.9647	1.5775		57.4485	1.9584		57.5649	1.78743
61.7872	1.90762		61.9684	1.5934		57.4879	2.00112		57.569	1.80577
61.7908	1.87759		61.972	1.60927		57.4765	2.01798		57.5732	1.82408
61.8888	1.93757		61.9756	1.62512		57.4959	2.05311		57.5773	1.84236
61.8244	1.93969		61.9795	1.642		57.4915	2.03717		57.5817	1.86175
61.8194	1.965		61.9834	1.65885		57.4735	2.04548		57.5859	1.87998
61.893	1.9684		61.9872	1.67567		57.5321	2.11007		57.5903	1.89931
61.8376	1.97082		61.9911	1.69247		57.5204	2.09872		57.5947	1.91861
61.8577	2.00686		61.9949	1.70924		57.5246	2.14481		57.5994	1.93902
61.8597	2.02774		61.999	1.72703		57.5505	2.14296		57.6038	1.95826
61.8544	2.05194		62.0029	1.74374		57.5229	2.22625		57.617	2.01588
61.8993	2.08886		62.007	1.76147		57.5962	2.21507		57.6219	2.03677
61.8911	2.10459		62.0111	1.77917		57.5762	2.23374		57.6267	2.05749
61.8716	2.10113		62.0154	1.79788		57.5438	2.24222		57.6314	2.07815
61.8966	2.13787		62.0195	1.81553		57.5843	2.28875		57.6365	2.09975
61.9232	2.20201		62.0317	1.86835		57.5627	2.30951		57.6415	2.12135
61.9175	2.20296		62.0362	1.88751		57.5891	2.32118		57.6465	2.14271
61.9278	2.21201		62.0406	1.9065		57.6134	2.33537		57.6516	2.16452
61.941	2.25982		62.045	1.92543		57.6267	2.39468		57.6568	2.18681
61.9497	2.27019		62.0496	1.94524		57.6187	2.39935		57.6622	2.2096
61.9795	2.32708		62.0542	1.96504		57.6662	2.42316		57.6674	2.232
61.9218	2.32492		62.0588	1.98461		57.6307	2.4636		57.6728	2.25453
61.9562	2.32065		62.0635	2.0046		57.6233	2.48379		57.6783	2.2779
61.9506	2.35507		62.0682	2.02503		57.7057	2.50124		57.6836	2.30047
61.9559	2.39059		62.0731	2.04592		57.6303	2.46919		57.6893	2.32455
62.0367	2.42202		62.078	2.06645		57.6847	2.51204		57.695	2.34814
61.9616	2.41204		62.0828	2.0871		57.6957	2.54641		57.7007	2.37224
62.0307	2.44492		62.0878	2.10851		57.6589	2.58053		57.7063	2.39573
62.0366	2.44535		62.0927	2.12919		57.6788	2.59197		57.7124	2.42088
62.0326	2.53468		62.0979	2.15126		57.7286	2.61902		57.7182	2.44523
62.0547	2.48983		62.103	2.17288		57.6915	2.64617		57.7242	2.47024
62.0216	2.54247		62.1082	2.19497		57.7726	2.67103		57.7304	2.4957
62.0666	2.55666		62.1133	2.21649		57.6965	2.691		57.7363	2.5204
62.0297	2.58297		62.1188	2.23953		57.7064	2.73625		57.7428	2.54703
62.0868	2.5893		62.1241	2.26184		57.8213	2.75022		57.7491	2.57281
62.0894	2.60927		62.1295	2.28476		57.7283	2.78572		57.7555	2.59914
62.0948	2.68051		62.1351	2.30809		57.7476	2.79062		57.7617	2.6246
62.1493	2.66892		62.1404	2.33072		57.8415	2.82024		57.7684	2.65211
62.0974	2.70357		62.1463	2.35513		57.7431	2.84558		57.7749	2.67857
62.1285	2.7224		62.1519	2.37875		57.8183	2.87758		57.7816	2.70577
62.1061	2.77281		62.1577	2.40288		57.8195	2.91929		57.7884	2.73336
62.1199	2.79182		62.1632	2.42621		57.7972	2.90289		57.7954	2.76181
62.1398	2.82988		62.1693	2.45141		57.8355	2.93614		57.8022	2.78904
62.1476	2.81275		62.1751	2.47566		57.8641	2.97484		57.8095	2.81843
62.1755	2.85903		62.1811	2.50058		57.8197	3.02995		57.8166	2.84685
62.1562	2.87106		62.1872	2.52587		57.8399	3.05081		57.8238	2.8759
62.1906	2.89071		62.1934	2.55194		57.8903	3.09047		57.8313	2.90558
62.1607	2.90672		62.1995	2.57689		57.849	3.09667		57.8385	2.93429
62.1764	2.98856		62.206	2.60382		57.8997	3.15195		57.8461	2.96467
62.2252	2.97713		62.2123	2.62987		57.8798	3.12992		57.8537	2.99467
62.2092	3.01134		62.2187	2.65649		57.9024	3.1559		57.8614	3.02536
62.2397	3.0657		62.2253	2.68369		57.9611	3.22338		57.8692	3.05598
62.2415	3.10171		62.2317	2.71001		57.9143	3.23767		57.8767	3.08552
62.1987	3.11204		62.2385	2.73786		57.8996	3.2674		57.8851	3.1183
62.2754	3.13762		62.2452	2.76535		57.9758	3.30505		57.893	3.14916
62.2658	3.16205		62.252	2.79349		57.9881	3.36459		57.9011	3.18068
62.3015	3.21141		62.2589	2.82156		57.9615	3.3744		57.9094	3.21288
62.2877	3.21018		62.2655	2.84864		57.993	3.40766		57.9178	3.24578
62.2986	3.27833		62.2729	2.87869		57.9853	3.42953		57.9265	3.2794
62.3295	3.32074		62.2798	2.90699		58.0228	3.45218		57.9351	3.31249
62.3104	3.33628		62.2869	2.93589		58.0514	3.47447		57.9438	3.34572
62.3222	3.37693		62.2942	2.96541		58.0364	3.57256		57.9526	3.37971
62.3283	3.37258		62.3016	2.99558		58.054	3.55963		57.9613	3.41297
62.3905	3.40287		62.3092	3.02642		58.0922	3.59869		57.9707	3.44848
62.4105	3.44258		62.3167	3.05677		58.0757	3.62714		57.9798	3.48317
62.3816	3.44165		62.3243	3.08725		58.0849	3.64812		57.9891	3.51836
62.4129	3.51112		62.332	3.11843		58.1025	3.64839		57.9987	3.55455
62.3852	3.56706		62.3396	3.14895		58.0917	3.72933		58.0079	3.5895
62.4658	3.53697		62.3477	3.18153		58.1662	3.77257		58.018	3.6272
62.3855	3.61401		62.3556	3.21336		58.1312	3.81719		58.0277	3.66368
62.421	3.6043		62.3637	3.24566		58.1524	3.81875		58.0377	3.70094
62.4615	3.66389		62.372	3.27886		58.1635	3.855		58.0474	3.73695
62.4782	3.68788		62.38	3.31095		58.181	3.92302		58.0579	3.77586
62.4751	3.74349		62.3887	3.34556		58.1925	3.91539		58.068	3.81315
62.4886	3.777		62.3971	3.37905		58.2304	3.98868		58.0784	3.8516
62.5011	3.83747		62.4058	3.41326		58.2234	4.01941		58.0891	3.89092
62.5309	3.8401		62.4141	3.44633		58.2273	4.04879		58.0999	3.93054
62.5527	3.90346		62.4231	3.48207		58.2848	4.0901		58.1106	3.96945
62.5347	3.93983		62.4318	3.51632		58.2856	4.1313		58.1213	4.00847
62.5563	3.96561		62.4408	3.55164		58.2684	4.15399		58.1325	4.04918
62.5476	3.96617		62.4499	3.58778		58.3236	4.20229		58.1438	4.08988
62.5846	4.04295		62.4592	3.62418		58.2646	4.21675		58.1553	4.13139
62.5833	4.01703		62.4683	3.65995		58.3495	4.27153		58.1671	4.17377
62.6443	4.11853		62.4775	3.69581		58.3597	4.32878		58.1785	4.2147
62.6444	4.12898		62.4871	3.73324		58.3115	4.34027		58.1906	4.25794
62.6284	4.21437		62.4967	3.77067		58.3951	4.39381		58.2026	4.30074
62.6693	4.2077		62.5065	3.80885		58.3925	4.44611		58.2145	4.3428
62.6412	4.24438		62.5165	3.84783		58.3855	4.48347		58.2271	4.38736
62.6977	4.30514		62.5262	3.88549		58.4024	4.50925		58.2394	4.43047
62.673	4.33875		62.5365	3.92527		58.4286	4.53356		58.2519	4.47455
62.7126	4.34685		62.5467	3.96467		58.4282	4.59144		58.2648	4.51963
62.7178	4.42083		62.5567	4.00339		58.4927	4.65769		58.2781	4.56594
62.7612	4.43624		62.5674	4.04442		58.4168	4.71528		58.2909	4.61048
62.7809	4.49551		62.5777	4.08412		58.4878	4.72214		58.3048	4.65864
62.7762	4.50444		62.5883	4.12473		58.542	4.76681		58.3183	4.7052
62.8029	4.58596		62.5992	4.16626		58.5128	4.81677		58.3321	4.75263
62.811	4.60214		62.6103	4.20894		58.5476	4.86018		58.3456	4.79875
62.8163	4.65244		62.6211	4.25		58.5608	4.89241		58.36	4.84812
62.8224	4.71324		62.6328	4.2944		58.535	4.95421		58.3742	4.89647
62.8249	4.7564		62.6441	4.33734		58.6439	5.00317		58.3886	4.94522
62.862	4.78873		62.6557	4.3811		58.5841	5.0719		58.4034	4.99495
62.8719	4.86673		62.6669	4.42365		58.6305	5.05649		58.4176	5.04294
62.8847	4.87284		62.679	4.46921		58.6816	5.13736		58.4331	5.09469
62.9267	4.93144		62.6909	4.51386		58.6671	5.17494		58.448	5.14471
62.9137	4.95126		62.7029	4.55888		58.6617	5.2321		58.4634	5.19577
62.9412	5.04043		62.7151	4.6048		58.7393	5.30348		58.4791	5.24794
62.9431	5.04235		62.727	4.64915		58.6956	5.33483		58.4943	5.29834
62.969	5.10825		62.7398	4.69698		58.7327	5.36104		58.5109	5.35277
63.0335	5.15673		62.7522	4.74323		58.7967	5.41374		58.5269	5.40545
62.9861	5.21386		62.765	4.79045		58.7555	5.4807		58.5434	5.45931
63.0336	5.22941		62.778	4.83871		58.7928	5.50445		58.5604	5.51473
63.0521	5.29406		62.7906	4.88536		58.8688	5.59193		58.5768	5.56788
63.0256	5.34958		62.8043	4.93575		58.7958	5.61349		58.5937	5.62226
63.0426	5.39732		62.8175	4.98453		58.8601	5.69809		58.6119	5.68083
63.1035	5.44649		62.8311	5.03442		58.8899	5.75865		58.6286	5.73455
63.1302	5.49835		62.8451	5.08578		58.8522	5.76721		58.6468	5.79276
63.1413	5.55802		62.8586	5.13505		58.9017	5.83579		58.6643	5.84842
63.1666	5.59001		62.8724	5.18549		58.9361	5.94482		58.6832	5.90826
63.1945	5.65348		62.8874	5.23982		58.9368	5.94116		58.7018	5.96716
63.2023	5.69525		62.9011	5.28968		59.0015	6.00305		58.7206	6.02614
63.2279	5.75452		62.916	5.34373		58.9759	6.08046		58.7392	6.08454
63.2271	5.79437		62.9303	5.39543		59.0292	6.10089		58.7589	6.14596
63.2693	5.8403		62.9458	5.45103		59.0543	6.15362		58.778	6.20518
63.2992	5.91023		62.961	5.50579		59.05	6.26472		58.7975	6.26556
63.2563	5.97247		62.9763	5.56064		59.0912	6.3113		58.8174	6.32708
63.3376	6.05092		62.9915	5.61497		59.1377	6.37372		58.8376	6.38924
63.2851	6.05956		63.0075	5.67215		59.1167	6.39623		58.8586	6.4535
63.3936	6.09956		63.023	5.72729		59.1692	6.47577		58.879	6.51554
63.3713	6.19998		63.0388	5.78355		59.1885	6.52885		58.8998	6.57885
63.4009	6.1765		63.055	5.8409		59.156	6.51756		58.9069	6.60025
63.4349	6.29777		63.0714	5.89887		59.231	6.65209		58.9431	6.70947
63.3938	6.35404		63.0885	5.95882		59.237	6.70977		58.9656	6.77689
63.4629	6.44216		63.1049	6.01673		59.2213	6.75935		58.9874	6.84204
63.4621	6.47675		63.1218	6.07586		59.3321	6.79097		59.0105	6.91093
63.4893	6.53425		63.1275	6.09586		59.3038	6.8383		59.0334	6.97874
63.4904	6.54866		63.1568	6.19795		59.3204	6.93096		59.0556	7.04431
63.5698	6.65628		63.1749	6.26103		59.3882	7.03684		59.0797	7.11516
63.5511	6.70967		63.1925	6.322		59.3763	7.07662		59.1031	7.18383
63.577	6.75586		63.2111	6.38651		59.4077	7.14159		59.1275	7.25493
63.6131	6.85088		63.2296	6.45006		59.4848	7.19826		59.1508	7.32264
63.6501	6.90667		63.2474	6.51153		59.4444	7.28869		59.1761	7.39588
63.6374	6.96439		63.2668	6.578		59.5203	7.33379		59.2008	7.46687
63.6454	7.00068		63.2856	6.64246		59.535	7.42708		59.226	7.53931
63.7274	7.08651		63.3052	6.70924		59.5005	7.48178		59.2517	7.61279
63.7223	7.15748		63.3239	6.77287		59.6024	7.56488		59.2769	7.68444
63.7287	7.23754		63.3442	6.84174		59.5906	7.6221		59.3037	7.76059
63.7818	7.28234		63.3639	6.90854		59.5741	7.70638		59.3303	7.83564
63.8442	7.35021		63.3841	6.97676		59.6915	7.73284		59.3569	7.91042
63.8096	7.4262		63.4047	7.04598		59.6606	7.84448		59.385	7.98902
63.8412	7.52103		63.4248	7.11354		59.6732	7.91136		59.4128	8.06675
63.8654	7.55624		63.4463	7.18539		59.7649	7.95678		59.4397	8.14145
63.8793	7.61421		63.4675	7.25624		59.7617	8.0684		59.4686	8.22124
63.9348	7.68755		63.4887	7.32689		59.7782	8.07937		59.4968	8.29897
63.9055	7.7583		63.5111	7.4012		59.8553	8.17823		59.5272	8.38245
63.9486	7.81609		63.5334	7.47474		59.8133	8.2877		59.5566	8.46296
64.0053	7.95555		63.5548	7.54547		59.8663	8.36244		59.5855	8.5416
63.9949	7.97567		63.5778	7.62108		59.9451	8.40796		59.6164	8.62545
64.0599	8.05307		63.6003	7.69478		59.8733	8.47216		59.6464	8.70629
64.0516	8.14005		63.6245	7.77399		59.9685	8.58028		59.677	8.78869
64.0937	8.17967		63.6479	7.85046		60.0033	8.65547		59.7083	8.87258
64.1162	8.28392		63.6709	7.92519		59.9849	8.72732		59.7404	8.95812
64.1255	8.39056		63.6955	8.00495		60.0687	8.82146		59.7732	9.04523
64.1615	8.43996		63.7193	8.0819		60.0463	8.88408		59.8049	9.12913
64.1727	8.53968		63.7437	8.1604		60.0742	8.96359		59.8376	9.21541
64.2231	8.54324		63.7686	8.24039		60.1865	9.09625		59.8711	9.30343
64.2443	8.68522		63.7941	8.32201		60.14	9.13569		59.9055	9.39325
64.2892	8.75231		63.8202	8.40521		60.183	9.23761		59.9399	9.48305
64.301	8.83127		63.8454	8.48541		60.2443	9.31995		59.9739	9.57112
64.3576	8.91852		63.8714	8.56795		60.2806	9.37096		60.0087	9.661
64.3917	8.99781		63.898	8.65223		60.3061	9.43126		60.0443	9.75283
64.4116	9.05108		63.9253	8.7383		60.3697	9.58292		60.0809	9.84668
64.4241	9.20147		63.9527	8.82445		60.3644	9.65087		60.1164	9.93744
64.4623	9.27137		63.9797	8.90899		60.4045	9.74363		60.1529	10.0302
64.4807	9.29695		64.0073	8.99536		60.4203	9.82793		60.1899	10.1241
64.5163	9.40446		64.0357	9.08369		60.4452	9.95444		60.2281	10.2205
64.569	9.49854		64.0648	9.17403		60.5272	10.0099		60.2673	10.3192
64.5648	9.60158		64.093	9.26149		60.5348	10.081		60.3054	10.4147
64.6234	9.64199		64.122	9.35098		60.5747	10.1742		60.3432	10.5089
64.6159	9.81723		64.1515	9.44165		60.6054	10.3243		60.3831	10.6084
64.6635	9.85944		64.1819	9.53476		60.6237	10.3943		60.4242	10.7103
64.7146	9.93609		64.2131	9.63019		60.6585	10.4974		60.4642	10.8089
64.7361	10.0318		64.2435	9.72272		60.7475	10.5909		60.505	10.9094
64.7484	10.1677		64.2736	9.81403		60.7344	10.6854		60.5471	11.0126
64.796	10.218		64.3054	9.91049		60.83	10.778		60.587	11.1102
64.8283	10.337		64.3382	10.0094		60.861	10.8642		60.6312	11.2178
64.8306	10.4453		64.3701	10.1053		60.8378	10.9975		60.6727	11.3184
64.8754	10.5201		64.4027	10.2031		60.9317	11.0601		60.7168	11.4249
64.9269	10.6325		64.4363	10.3036		60.9584	11.1654		60.7597	11.5285
64.9372	10.6951		64.4683	10.3988		61.0066	11.2527		60.8038	11.6342
65.0021	10.8065		64.5037	10.5038		61.0359	11.3755		60.8491	11.7427
65.0087	10.9252		64.5369	10.6021		61.0703	11.484		60.8948	11.8519
65.0305	11.0243		64.5722	10.7063		61.0962	11.5649		60.9413	11.9623
65.1007	11.1458		64.6067	10.8077		61.152	11.716		60.9877	12.0722
65.0928	11.2191		64.642	10.9113		61.1811	11.7739		61.0334	12.1802
65.1831	11.3231		64.6785	11.0177		61.2161	11.9051		61.0798	12.2895
65.2173	11.4648		64.7152	11.1249		61.2796	12.0203		61.13	12.4073
65.2158	11.5281		64.7526	11.2334		61.3184	12.0998		61.1764	12.5161
65.314	11.6822		64.79	11.3416		61.3199	12.23		61.226	12.6317
65.3034	11.7467		64.8269	11.448		61.4242	12.3347		61.2763	12.7489
65.3728	11.8813		64.8644	11.5557		61.4192	12.4427		61.3241	12.8597
65.3899	11.9585		64.905	11.6721		61.4754	12.5842		61.3765	12.9811
65.3987	12.0644		64.9427	11.7796		61.5698	12.7019		61.427	13.0976
65.4712	12.1985		64.9828	11.8939		61.56	12.7866		61.4784	13.2158
65.4895	12.3168		65.0237	12.0099		61.6417	12.9246		61.5319	13.3386
65.5674	12.4139		65.0626	12.1198		61.6557	13.0071		61.5826	13.4547
65.6057	12.5359		65.1053	12.2402		61.6828	13.1536		61.6372	13.5792
65.6285	12.6934		65.1465	12.356		61.7843	13.2784		61.6897	13.6989
65.7036	12.7883		65.1884	12.4735		61.797	13.397		61.7435	13.8211
65.6629	12.9167		65.2321	12.5956		61.8144	13.5196		61.7985	13.9457
65.8004	12.9862		65.2737	12.7113		61.9421	13.6453		61.8545	14.0722
65.8117	13.1429		65.3185	12.8355		61.9364	13.7657		61.9114	14.2007
65.8397	13.2119		65.3617	12.955		62.003	13.8853		61.9663	14.3243
65.8891	13.3411		65.406	13.0771		62.0713	14.0253		62.0222	14.4499
65.9301	13.4891		65.4513	13.2017		62.0523	14.1337		62.0798	14.579
65.9551	13.6426		65.4975	13.3283		62.1884	14.2613		62.1385	14.7102
66.0287	13.7732		65.5447	13.4571		62.1926	14.4223		62.1982	14.8437
66.0197	13.849		65.5902	13.5811		62.2429	14.5272		62.2558	14.9721
66.1339	14.0075		65.6367	13.7072		62.3175	14.6719		62.3179	15.1102
66.1503	14.1617		65.6846	13.8369		62.3223	14.82		62.3778	15.2433
66.2054	14.2888		65.7335	13.9688		62.3892	14.9559		62.4389	15.3788
66.2669	14.388		65.7835	14.1032		62.4596	15.0883		62.4978	15.5093
66.3002	14.5471		65.8317	14.2326		62.4847	15.2094		62.5614	15.6498
66.3159	14.6964		65.8838	14.3717		62.5543	15.3567		62.6228	15.7854
66.3244	14.7715		65.9342	14.5061		62.6416	15.4805		62.6854	15.9235
66.4099	14.9743		65.9857	14.6429		62.6488	15.6054		62.7494	16.0643
66.4504	15.0708		66.0355	14.7748		62.724	15.7303		62.8146	16.2079
66.5438	15.2065		66.0893	14.9169		62.7884	15.8894		62.8777	16.3465
66.6136	15.3812		66.1414	15.0541		62.8152	16.0679		62.9457	16.4959
66.6635	15.4832		66.1946	15.194		62.903	16.2302		63.0116	16.6403
66.6629	15.6692		66.2491	15.3367		62.9772	16.3438		63.0752	16.7797
66.7249	15.8006		66.3049	15.4823		63.0271	16.5491		63.1439	16.9303
66.7527	15.9666		66.3589	15.623		63.1364	16.6609		63.2104	17.0758
66.8197	16.0868		66.4173	15.7746		63.1547	16.8176		63.2784	17.2246
66.8706	16.2548		66.474	15.9214		63.1853	16.9464		63.348	17.3767
66.9144	16.3737		66.5289	16.063		63.2668	17.0857		63.4154	17.5238
67.0006	16.5447		66.5883	16.2161		63.3021	17.2716		63.4884	17.6833
67.0466	16.7471		66.646	16.3642		63.3978	17.4212		63.558	17.8354
67.1482	16.8488		66.7051	16.5156		63.4847	17.5746		63.6293	17.9911
67.1616	17.0231		66.7657	16.6705		63.5288	17.7863		63.6984	18.1418
67.2519	17.2288		66.8245	16.8204		63.6135	17.905		63.7731	18.305
67.2925	17.3569		66.8884	16.9829		63.655	18.0513		63.8457	18.4633
67.3035	17.5205		66.9495	17.1379		63.7247	18.2659		63.9182	18.6216
67.3963	17.692		67.0123	17.2966		63.773	18.4527		63.9933	18.7857
67.4459	17.8256		67.0732	17.4504		63.9133	18.5639		64.0662	18.945
67.4931	18.0352		67.1393	17.6168		63.8887	18.7563		64.141	19.1084
67.5764	18.1766		67.2036	17.7783		63.9831	18.9351		64.2178	19.2762
67.5987	18.351		67.268	17.9398		64.072	19.1404		64.2932	19.4411
67.7223	18.5128		67.3349	18.1071		64.09	19.2672		64.3686	19.6061
67.7132	18.6563		67.4001	18.2697		64.186	19.4405		64.446	19.7757
67.8256	18.8093		67.467	18.4364		64.2803	19.6406		64.5256	19.9501
67.9185	19.0313		67.5359	18.6076		64.3662	19.778		64.6034	20.1205
67.9281	19.2385		67.6037	18.7758		64.4583	19.9751		64.6817	20.2924
68.0059	19.416		67.6717	18.9441		64.5147	20.1579		64.7623	20.4694
68.0896	19.6012		67.7417	19.117		64.5672	20.3668		64.8416	20.6437
68.1096	19.7468		67.8138	19.2948		64.654	20.5306		64.921	20.8184
68.2062	19.9504		67.8844	19.4684		64.6896	20.7383		65.0028	20.9986
68.2374	20.1382		67.9557	19.6436		64.7862	20.8842		65.0871	21.1844
68.333	20.2789		68.0292	19.8239		64.9288	21.0896		65.169	21.3653
68.38	20.4922		68.1016	20.0013		64.9333	21.2907		65.2523	21.5493
68.4989	20.6569		68.1744	20.1791		65.0535	21.5067		65.3382	21.7394
68.5644	20.8682		68.2495	20.3624		65.207	21.733		65.422	21.9251
68.5899	21.0757		68.3269	20.5512		65.1505	21.8788		65.5071	22.1138
68.6892	21.276		68.4024	20.735		65.2861	22.048		65.5901	22.2983
68.7459	21.457		68.4793	20.9219		65.3845	22.2697		65.676	22.4892
68.8256	21.6685		68.5588	21.1148		65.4193	22.5052		65.7631	22.6832
68.9146	21.9156		68.6364	21.3031		65.5696	22.7238		65.8546	22.8873
68.9838	22.0657		68.7153	21.4943		65.6311	22.9094		65.9412	23.0806
69.0779	22.2598		68.7925	21.6811		65.6805	23.1314		66.0308	23.2809
69.1077	22.4507		68.8724	21.8742		65.8455	23.3272		66.1198	23.4802
69.2013	22.7018		68.9536	22.0703		65.8929	23.541		66.2089	23.6802
69.3204	22.8937		69.039	22.2764		65.9422	23.7548		66.304	23.8937
69.3725	23.0778		69.1199	22.4714		66.127	23.9763		66.3929	24.0937
69.4521	23.344		69.2037	22.6734		66.1617	24.2652		66.4841	24.2991
69.5211	23.5388		69.287	22.8741		66.2473	24.4226		66.5779	24.5106
69.5597	23.7952		69.3706	23.0753		66.3799	24.6233		66.6753	24.7306
69.7321	23.9874		69.4598	23.2899		66.3721	24.8317		66.7693	24.9432
69.7817	24.1912		69.5433	23.4906		66.5624	25.0809		66.8616	25.1522
69.8529	24.406		69.6289	23.6966		66.6501	25.322		66.9569	25.3684
69.9561	24.6424		69.7171	23.9084		66.6832	25.5664		67.0547	25.5904
70.019	24.8406		69.8087	24.1285		66.8641	25.7824		67.1569	25.8227
70.1335	25.1073		69.897	24.3409		66.9121	26.0562		67.2553	26.0466
70.2336	25.3525		69.9838	24.5495		67.0482	26.267		67.3535	26.2706
70.2958	25.5382		70.0735	24.765		67.1864	26.4979		67.4525	26.4964
70.3739	25.7898		70.1655	24.9861		67.2545	26.6996		67.5525	26.7247
70.4183	26.0675		70.2615	25.217		67.3653	26.9639		67.6579	26.9657
70.6186	26.2786		70.354	25.4394		67.4999	27.2461		67.7596	27.1984
70.6475	26.5419		70.4463	25.6614		67.5438	27.4695		67.8605	27.4294
70.7407	26.7456		70.5392	25.8851		67.6775	27.7332		67.9698	27.68
70.82	27.0019		70.633	26.1109		67.8095	28.0028		68.0719	27.9143
70.9367	27.2594		70.7317	26.349		67.9089	28.2118		68.1776	28.1568
71.0421	27.5353		70.8269	26.5785		68.0871	28.5035		68.2871	28.4084
71.0872	27.747		70.9212	26.8061		68.1843	28.7602		68.3949	28.6561
71.2894	28.0197		71.0233	27.0527		68.2481	29.0255		68.5064	28.9124
71.3108	28.2984		71.1185	27.2829		68.4399	29.2336		68.6165	29.1656
71.3607	28.5094		71.2168	27.5208		68.5177	29.5229		68.7264	29.4184
71.5603	28.8178		71.3185	27.7674		68.6179	29.8123		68.8428	29.6863
71.5871	29.1154		71.4185	28.0098		68.7687	30.0467		68.9553	29.945
71.7041	29.3152		71.5216	28.2603		68.9258	30.3421		69.0681	30.2044
71.8399	29.5989		71.6232	28.5074		68.9577	30.6058		69.1832	30.4694
71.9222	29.8853		71.7244	28.7538		69.135	30.9019		69.3054	30.7502
72.0346	30.1555		71.8313	29.0146		69.202	31.1757		69.4235	31.0218
72.1671	30.4116		71.9343	29.2662		69.4075	31.5057		69.5415	31.2929
72.296	30.715		72.0372	29.5181		69.5619	31.7648		69.6638	31.5736
72.3991	30.9936		72.1421	29.7751		69.6342	32.0494		69.785	31.8516
72.4642	31.258		72.2529	30.0472		69.8177	32.3424		69.9112	32.141
72.5887	31.6244		72.3598	30.3099		69.9709	32.6037		70.0358	32.4265
72.6592	31.867		72.4661	30.5719		70.0425	32.8975		70.1604	32.7115
72.8058	32.1324		72.5759	30.8429		70.2281	33.254		70.2878	33.0025
72.9704	32.3958		72.6843	31.111		70.3425	33.4804		70.4161	33.2954
72.9815	32.7377		72.7968	31.3897		70.4614	33.8301		70.5445	33.5879
73.1373	33.0544		72.9074	31.6645		70.6553	34.0928		70.6809	33.8982
73.2751	33.325		73.0176	31.9385		70.7728	34.4141		70.8133	34.199
73.3932	33.6419		73.1296	32.2179		70.9345	34.7501		70.948	34.5043
73.4816	33.9428		73.2421	32.499		71.0999	35.0661		71.0849	34.814
73.6179	34.2277		73.3541	32.7794		71.2485	35.3476		71.2219	35.1233
73.7756	34.5532		73.4725	33.0766		71.3922	35.6846		71.3676	35.4515
73.8881	34.8861		73.587	33.3645		71.5576	36.054		71.5095	35.7702
73.9519	35.2317		73.7028	33.6565		71.7021	36.3747		71.6515	36.0885
74.1334	35.5019		73.8199	33.9526		71.8838	36.6166		71.7936	36.4061
74.2248	35.8057		73.9366	34.2479		72.058	36.9783		71.9408	36.7344
74.387	36.099		74.06	34.5612		72.1459	37.3777		72.0965	37.0805
74.504	36.4685		74.1794	34.8652		72.3865	37.7093		72.2438	37.407
74.596	36.8038		74.2984	35.1687		72.5083	37.9815		72.3971	37.7456
74.8169	37.193		74.4168	35.4714		72.647	38.3452		72.5506	38.0836
74.9321	37.506		74.5388	35.7842		72.8628	38.7158		72.7129	38.4397
75.0684	37.8092		74.6671	36.1137		72.9882	39.0737		72.8728	38.7893
75.1818	38.177		74.7878	36.4246		73.1505	39.3914		73.033	39.1382
75.2569	38.5178		74.9127	36.7469		73.4657	39.7771		73.1936	39.4866
75.4215	38.8764		75.037	37.0685		73.5905	40.1129		73.3616	39.8496
75.6092	39.2325		75.1677	37.4073		73.752	40.4561		73.5291	40.2104
75.7778	39.6088		75.2957	37.7399		73.9475	40.8221		73.7064	40.5903
75.8535	39.9647		75.4231	38.0719		74.0645	41.1586		73.8747	40.9494
75.964	40.3545		75.5501	38.4034		74.3137	41.5491		74.0504	41.3228
76.1774	40.6817		75.6821	38.7489		74.4869	41.9061		74.2266	41.6953
76.2636	41.0618		75.813	39.0922		74.7177	42.306		74.413	42.0877
76.5178	41.3781		75.9507	39.4538		74.8989	42.681		74.5905	42.4595
76.6044	41.8365		76.0805	39.7958		75.0644	43.0208		74.7757	42.8455
76.7224	42.1503		76.2153	40.1515		75.2891	43.4661		74.9615	43.2309
76.9185	42.5415		76.3496	40.5065		75.5173	43.8609		75.1581	43.6365
77.0185	42.9216		76.4909	40.8806		75.6916	44.2223		75.3472	44.0247
77.1834	43.3787		76.6245	41.2353		75.8558	44.5957		75.554	44.4468
77.3569	43.7925		76.7631	41.6038		76.1857	45.0341		75.7505	44.8455
77.5485	44.1457		76.9013	41.9718		76.2925	45.4854		75.9559	45.2601
77.6818	44.5176		77.0466	42.3595		76.5609	45.8261		76.1516	45.6528
77.8202	44.9143		77.1856	42.7309		76.8365	46.298		76.371	46.0906
77.9987	45.4188		77.3366	43.135		76.9741	46.6515		76.5794	46.5038
78.1782	45.7793		77.4792	43.5171		77.2576	47.0537		76.7886	46.9162
78.3039	46.2868		77.6274	43.9148		77.4749	47.4911		77.0114	47.3527
78.5104	46.5872		77.7678	44.2919		77.6736	47.8838		77.2326	47.7832
78.6646	47.0746		77.9243	44.7127		77.9011	48.2877		77.4546	48.2126
78.8607	47.4551		78.072	45.1104		78.1708	48.7625		77.6897	48.6645
79.0816	47.9106		78.2194	45.5078		78.3748	49.1288		77.923	49.1099
79.203	48.3918		78.3755	45.929		78.7067	49.6143		78.1592	49.5577
79.3792	48.7654		78.5296	46.3449		78.8668	50.0201		78.3962	50.0042
79.54	49.2153		78.6834	46.7605		79.1915	50.5082		78.6342	50.4495
79.668	49.6732		78.8454	47.1983		79.4575	50.8974		78.8811	50.9081
79.9415	50.1745		79.0053	47.6306		79.6957	51.4247		79.1342	51.375
80.0542	50.5823		79.1662	48.0659		79.9426	51.7919		79.3882	51.8402
80.2868	51.085		79.3269	48.5007		80.1994	52.3574		79.6432	52.3039
80.4131	51.5323		79.4874	48.935		80.4271	52.7163		79.9134	52.7917
80.6499	51.8927		79.653	49.3831		80.6711	53.2423		80.1805	53.2702
80.8627	52.4257		79.822	49.8403		81.0258	53.7079		80.4536	53.7558
81.0339	53.0023		79.9907	50.2966		81.2877	54.179		80.7279	54.2397
81.2755	53.4076		80.1592	50.7524		81.5842	54.644		81.0033	54.7221
81.4688	53.9268		80.337	51.2328		81.911	55.1091		81.2798	55.2027
81.6847	54.3954		80.5118	51.7051		82.1287	55.6067		81.5736	55.7093
81.7884	54.9044		80.6897	52.1854		82.5356	56.0486		81.8697	56.2158
82.0515	55.4558		80.8676	52.6652		82.751	56.5239		82.1672	56.7206
82.2931	55.8789		81.0455	53.1444		83.0744	57.053		82.4655	57.2228
82.4548	56.3104		81.2234	53.6231		83.3192	57.5286		82.782	57.7511
82.7176	56.9357		81.4115	54.1289		83.7094	58.0044		83.0828	58.2493
82.9103	57.4378		81.6004	54.6359		83.9975	58.5543		83.4005	58.7711
83.1102	57.9717		81.7893	55.1424		84.294	59.0429		83.7241	59.2981
83.3095	58.4712		81.9782	55.6477		84.725	59.576		84.0492	59.823
83.4493	58.998		82.1776	56.1807		85.0651	60.0835		84.3751	60.3449
83.817	59.616		82.3666	56.6846		85.3241	60.6481		84.721	60.894
83.9655	60.2157		82.5655	57.214		85.6966	61.0639		85.0693	61.4422
84.1848	60.6581		82.7673	57.7501		85.9837	61.7155		85.4034	61.9633
84.4821	61.2272		82.9694	58.2857		86.4091	62.1574		85.7586	62.5126
84.6249	61.7975		83.1714	58.8198		86.7544	62.7231		86.115	63.0589
84.8948	62.3041		83.3851	59.3834		87.1781	63.2711		86.4929	63.6327
85.1284	62.9377		83.5996	59.9479		87.4713	63.8191		86.8523	64.1737
85.3889	63.5273		83.8048	60.4863		87.8932	64.2875		87.2301	64.7372
85.6253	64.0826		84.0224	61.0556		88.3037	64.853		87.6201	65.3136
85.8775	64.6737		84.2401	61.6236		88.5562	65.3729		88.0118	65.887
86.1835	65.2941		84.4704	62.2225		89.0457	65.9844		88.405	66.4572
86.3445	65.8566		84.6888	62.7889		89.3328	66.5491		88.7996	67.0243
86.5946	66.4443		84.9179	63.381		89.7432	67.0758		89.1958	67.5883
86.8379	67.1298		85.154	63.9889		90.1054	67.6662		89.6156	68.1802
87.1598	67.7172		85.3905	64.5959		90.6484	68.1946		90.0295	68.7583
87.3929	68.3855		85.6274	65.2017		91.0343	68.7845		90.4636	69.3587
87.6882	68.9524		85.8648	65.8065		91.3525	69.4677		90.8993	69.9553
87.9766	69.6165		86.1027	66.4104		91.979	69.8818		91.3365	70.5483
88.2206	70.2328		86.3544	67.0466		92.2994	70.487		91.7754	71.1376
88.5718	70.9024		86.6022	67.6704		92.843	71.1004		92.2403	71.7557
88.7914	71.511		86.8616	68.3211		93.239	71.6329		92.6823	72.3376
89.136	72.2238		87.1217	68.9704		93.5943	72.2679		93.1595	72.9593
89.3543	72.9183		87.3824	69.6185		94.1818	72.9678		93.6451	73.5856
89.6157	73.5451		87.6438	70.2654		94.487	73.4729		94.1053	74.1731
90.0108	74.2877		87.9204	70.9469		95.159	74.0797		94.5942	74.791
90.2792	74.8718		88.1832	71.5912		95.4418	74.6332		95.0848	75.4045
90.4816	75.6154		88.4667	72.283		96.0482	75.2858		95.6042	76.0474
90.9433	76.3028		88.7549	72.9831		96.5671	75.9165		96.098	76.6521
91.2114	77.0732		89.0279	73.6429		97.0052	76.5238		96.6208	77.2856
91.4334	77.6405		89.3179	74.3401		97.6409	77.1434		97.1647	77.9375
91.8223	78.4316		89.6086	75.0359		98.0065	77.7956		97.6825	78.5515
92.1017	79.2024		89.9165	75.7686		98.5166	78.3855		98.2325	79.1967
92.6331	79.8938		90.2091	76.4613		99.0855	78.9796		98.7841	79.8367
92.8712	80.6072		90.5188	77.1908		99.6086	79.6747		99.3374	80.4716
93.1481	81.3649		90.8411	77.9455		100.185	80.2268		99.8922	81.1014
93.4526	82.1609		91.1479	78.6602		100.771	80.8224		100.48	81.7606
93.8099	82.8225		91.474	79.4153		101.351	81.5045		101.068	82.4141
94.219	83.6598		91.801	80.1685		101.871	82.1239		101.659	83.062
94.5466	84.4355		92.1292	80.9199		102.495	82.7715		102.258	83.7117
94.8915	85.2034		92.4586	81.6695		103.098	83.3832		102.848	84.3446
95.2078	85.983		92.8074	82.4588		103.49	84.0101		103.474	85.0086
95.7226	86.7367		93.1574	83.246		104.197	84.735		104.102	85.6666
95.9594	87.6245		93.5087	84.0313		104.869	85.4409		104.732	86.3184
96.3711	88.3584		93.8654	84.8236		105.458	85.9855		105.362	86.964
96.8042	89.0846		94.2171	85.6002		106.081	86.6925		106.03	87.6389
97.1307	90.1285		94.5908	86.4203		106.805	87.3031		106.698	88.307
97.5085	90.939		94.9659	87.2381		107.468	88.1323		107.368	88.9684
97.9078	91.6818		95.3425	88.0538		107.977	88.7007		108.022	89.6059
98.3285	92.632		95.7204	88.8671		108.821	89.4376		108.739	90.2965
98.7922	93.4024		96.1208	89.7232		109.467	90.0479		109.417	90.9418
99.2634	94.3078		96.5227	90.5768		110.061	90.8639		110.137	91.6178
99.6495	95.1053		96.9261	91.4278		110.636	91.4164		110.858	92.2863
100.069	96.0361		97.3204	92.254		111.341	92.0524		111.579	92.9475
100.54	96.8705		97.7536	93.1558		112.252	92.7414		112.302	93.6012
100.983	97.8255		98.1643	94.0047		112.875	93.3427		113.066	94.2833
101.468	98.6839		98.6008	94.9008		113.613	94.2774		113.791	94.922
101.88	99.5222		99.0391	95.7941		114.24	94.7061		114.557	95.5882
102.34	100.551		99.4791	96.6845		115.154	95.503		115.364	96.2811
102.735	101.495		99.9207	97.5721		115.748	96.0046		116.121	96.9212
103.331	102.298		100.389	98.5059		116.684	96.8143		116.906	97.5778
103.639	103.267		100.834	99.3875		117.419	97.4787		117.739	98.2639
104.189	104.236		101.305	100.315		118.289	98.1183		118.526	98.9035
104.659	105.223		101.804	101.288		118.802	98.9243		119.36	99.572
105.286	106.022		102.272	102.195		119.992	99.5281		120.194	100.231
105.778	107.166		102.76	103.134		120.584	100.054		121.029	100.882
106.382	108.055		103.279	104.124		121.473	100.817		121.91	101.559
106.882	109.138		103.77	105.056		122.402	101.464		122.745	102.191
107.273	110.098		104.293	106.039		123.287	102.14		123.627	102.849
107.81	111.165		104.818	107.018		124.172	102.91		124.508	103.497
108.413	112.162		105.345	107.994		124.973	103.5		125.436	104.169
109.013	113.206		105.903	109.019		125.927	104.157		126.325	104.803
109.572	114.185		106.434	109.987		126.499	104.792		127.245	105.45
109.985	115.409		106.997	111.005		127.676	105.609		128.165	106.085
110.683	116.19		107.562	112.019		128.528	106.025		129.083	106.711
111.229	117.357		108.159	113.081		129.594	106.765		130.056	107.363
112	118.514		108.733	114.095		130.628	107.546		131.027	108.004
112.43	119.528		109.329	115.14		131.501	108.166		131.998	108.634
113.156	120.59		109.928	116.181		132.499	108.831		132.968	109.253
113.812	121.614		110.529	117.217		133.352	109.487		133.936	109.861
114.449	122.793		111.168	118.309		134.413	109.972		134.957	110.492
115.229	123.855		111.81	119.396		135.337	110.786		135.977	111.11
115.821	124.999		112.454	120.479		136.388	111.47		136.995	111.718
116.47	126.09		113.1	121.556		137.394	112.01		138.012	112.313
117.158	127.228		113.749	122.628		138.503	112.654		139.027	112.898
117.887	128.505		114.436	123.755		139.484	113.302		140.146	113.531
118.529	129.523		115.126	124.876		140.449	113.864		141.168	114.098
119.39	130.792		115.818	125.992		141.707	114.467		142.251	114.688
120.049	131.986		116.514	127.102		142.776	115.088		143.331	115.266
120.789	133.05		117.211	128.207		143.799	115.799		144.409	115.831
121.566	134.079		117.985	129.422		145.088	116.433		145.484	116.385
122.36	135.376		118.695	130.526		146.035	116.937		146.619	116.958
123.162	136.691		119.452	131.695		147.165	117.477		147.751	117.517
123.972	137.873		120.212	132.856		148.334	118.097		148.88	118.064
124.805	139.03		120.975	134.012		149.624	118.628		150.005	118.598
125.577	140.346		121.74	135.161		150.543	119.271		151.127	119.119
126.504	141.547		122.553	136.371		151.903	119.779		152.306	119.656
127.131	142.81		123.369	137.575		152.872	120.411		153.482	120.179
128.159	143.957		124.188	138.772		154.13	120.808		154.653	120.689
128.865	145.305		125.009	139.961		155.442	121.422		155.82	121.185
129.896	146.522		125.834	141.144		156.584	122.02		157.043	121.693
130.82	147.895		126.706	142.385		157.919	122.476		158.261	122.187
131.802	149.085		127.582	143.619		159.144	123.025		159.474	122.667
132.638	150.43		128.461	144.845		160.23	123.44		160.681	123.134
133.536	151.819		129.342	146.064		161.613	123.849		161.883	123.587
134.514	153.14		130.273	147.339		162.822	124.233		163.154	124.053
135.563	154.392		131.207	148.606		164.206	124.992		164.419	124.505
136.538	155.91		132.144	149.864		165.276	125.201		165.677	124.942
137.464	157.01		133.084	151.114		166.668	125.695		166.929	125.365
138.466	158.348		134.026	152.356		168.176	126.207		168.174	125.774
139.523	159.803		135.031	153.667		169.43	126.789		169.485	126.193
140.732	161.231		136.038	154.969		170.699	126.811		170.788	126.596
141.611	162.4		137.049	156.261		172.024	127.443		172.084	126.985
142.934	163.776		138.062	157.545		173.367	127.666		173.371	127.359
143.934	165.03		139.078	158.819		174.679	128.295		174.651	127.719
145.029	166.483		140.157	160.159		175.987	128.817		175.994	128.084
146.265	167.947		141.239	161.488		177.361	129.037		177.327	128.433
147.299	169.453		142.323	162.808		178.686	129.312		178.652	128.768
148.535	170.536		143.411	164.117		179.884	129.857		179.967	129.089
149.804	172.121		144.501	165.417		181.491	129.918		181.274	129.395
150.916	173.371		145.655	166.779		182.815	130.441		182.639	129.703
152.221	174.873		146.812	168.129		184.007	130.599		183.994	129.995
153.541	176.267		147.971	169.468		185.379	130.884		185.339	130.273
154.69	177.617		149.134	170.797		186.964	131.2		186.674	130.537
156.026	179.049		150.299	172.115		188.342	131.701		188.13	130.81
157.418	180.498		151.528	173.491		190.086	131.82		189.444	131.045
158.7	181.88		152.759	174.855		191.201	131.855		190.834	131.281
160.01	183.357		153.993	176.207		192.848	132.384		192.211	131.502
161.437	184.873		155.23	177.547		194.212	132.626		193.662	131.721
162.855	186.414		156.593	179.008		195.626	132.674		195.016	131.913
164.182	187.851		157.835	180.324		197.254	132.718		196.441	132.102
165.498	189.143		159.163	181.716		198.604	133.234		197.771	132.266
167.099	190.741		160.492	183.094		199.681	133.226		199.17	132.426
168.412	192.154		161.907	184.544		201.427	133.38		200.639	132.581
170	193.429		163.241	185.896		202.67	133.396		202.011	132.713
171.627	194.975		164.661	187.318		204.104	133.711		203.45	132.838
173.162	196.496		165.999	188.643		206.062	133.832		204.875	132.948
174.689	197.992		167.423	190.037		207.526	133.552		206.286	133.045
176.145	199.36		168.934	191.498		208.735	134.065		207.681	133.128
177.71	200.757		170.361	192.863		210.054	134.091		209.062	133.197
179.511	202.35		171.875	194.294		211.928	133.954		210.505	133.257
181.119	203.726		173.391	195.709		213.086	133.969		211.931	133.303
182.736	205.158		174.909	197.108		214.606	134.241		213.342	133.336
184.65	206.477		176.428	198.492		216.175	134.136		214.737	133.355
186.338	207.996		177.948	199.861		217.656	134.246		216.189	133.363
188.107	209.62		179.555	201.289		219.016	133.932		217.624	133.357
189.73	211.177		181.162	202.701		220.627	134.031		219.042	133.338
191.396	212.349		182.771	204.096		221.961	133.71		220.443	133.306
193.205	213.89		184.381	205.474		223.516	133.693		221.827	133.263
195.106	215.488		186.076	206.908		225.129	133.884		223.331	133.202
197.115	216.603		187.773	208.324		226.637	133.869		224.681	133.135
198.773	218.155		189.47	209.721		228.178	133.402		226.147	133.049
200.908	219.679		191.167	211.101		229.629	133.411		227.594	132.951
202.895	220.77		192.865	212.464		230.778	133.113		228.989	132.843
204.759	222.375		194.733	213.943		232.348	133.003		230.334	132.727
206.609	223.753		196.431	215.269		233.712	133.174		231.757	132.592
208.885	225.163		198.298	216.708		235.405	132.74		233.16	132.446
210.636	226.827		200.166	218.126		236.604	132.614		234.544	132.289
212.831	227.947		201.99	219.493		238.357	132.322		236	132.111
214.942	229.435		203.771	220.809		239.605	132.194		237.345	131.933
217.016	230.778		205.679	222.2		241.189	131.591		238.76	131.734
219.005	231.9		207.585	223.569		242.292	131.527		240.154	131.525
221.308	233.342		209.491	224.918		244.291	131.385		241.528	131.307
223.249	234.747		211.522	226.335		245.106	131.063		242.882	131.079
225.545	236.301		213.424	227.643		246.878	130.398		244.299	130.827
227.841	237.892		215.451	229.015		248.141	130.362		245.612	130.582
229.734	239.123		217.476	230.366		249.574	130.253		246.987	130.313
232.143	240.169		219.498	231.694		250.868	129.841		248.341	130.036
234.642	241.262		221.519	233.001		252.211	129.389		249.673	129.751
236.948	242.441		223.661	234.366		253.588	129.017		251.062	129.441
239.365	244.064		225.675	235.628		255.167	128.583		252.427	129.123
241.569	245.286		227.812	236.947		256.752	128.367		253.697	128.815
243.991	246.568		229.945	238.241		257.894	127.684		255.019	128.483
			232.074	239.512
			234.324	240.833
			236.568	242.129
			238.683	243.329
			240.918	244.576

[truncated: 11 more sheets: Supplementary Figure 1b, Supplementary Figure 1c, Supplementary Figure 2a, Supplementary Figure 2b, Supplementary Figure 3, Supplementary Figure 4a, Supplementary Figure 4b, Supplementary Figure 5, Supplementary Figure 6, Supplementary Figure 9a, Supplementary Figure 9b]
